# Supplementary material for: Data in support of crystal structures of highly-ordered long-period stacking-ordered phases with 18R, 14H and 10H-type stacking sequences in the Mg–Zn–Y system
Source: Data Brief. 2015 Sep 25;5:314–20. doi: 10.1016/j.dib.2015.09.005 (PMC4600877; doi:10.1016/j.dib.2015.09.005)
Supplement: Supplementary file 1 — Supplementary material [file mmc1.zip]

Archive with 69 entries (64 files):
- cif_other MDO polytypes/
- cif_other MDO polytypes/10H-type/
- cif_other MDO polytypes/10H-type/10H_A1-2H.cif
- cif_other MDO polytypes/10H-type/10H_A1-2H_addMg.cif
- cif_other MDO polytypes/10H-type/10H_A1-2H_addY.cif
- cif_other MDO polytypes/10H-type/10H_A1-2H_addZn.cif
- cif_other MDO polytypes/10H-type/10H_A2-2H.cif
- cif_other MDO polytypes/10H-type/10H_A2-2H_addMg.cif
- cif_other MDO polytypes/10H-type/10H_A2-2H_addY.cif
- cif_other MDO polytypes/10H-type/10H_A2-2H_addZn.cif
- cif_other MDO polytypes/10H-type/10H_A4-2O.cif
- cif_other MDO polytypes/10H-type/10H_A4-2O_addMg.cif
- cif_other MDO polytypes/10H-type/10H_A4-2O_addY.cif
- cif_other MDO polytypes/10H-type/10H_A4-2O_addZn.cif
- cif_other MDO polytypes/14H-type/
- cif_other MDO polytypes/14H-type/14H_A1-2H.cif
- cif_other MDO polytypes/14H-type/14H_A1-2H_addMg.cif
- cif_other MDO polytypes/14H-type/14H_A1-2H_addY.cif
- cif_other MDO polytypes/14H-type/14H_A1-2H_addZn.cif
- cif_other MDO polytypes/14H-type/14H_A3-2O.cif
- cif_other MDO polytypes/14H-type/14H_A3-2O_addMg.cif
- cif_other MDO polytypes/14H-type/14H_A3-2O_addY.cif
- cif_other MDO polytypes/14H-type/14H_A3-2O_addZn.cif
- cif_other MDO polytypes/14H-type/14H_A4-2O.cif
- cif_other MDO polytypes/14H-type/14H_A4-2O_addMg.cif
- cif_other MDO polytypes/14H-type/14H_A4-2O_addY.cif
- cif_other MDO polytypes/14H-type/14H_A4-2O_addZn.cif
- cif_other MDO polytypes/18R-type/
- cif_other MDO polytypes/18R-type/18R_C1-1M.cif
- cif_other MDO polytypes/18R-type/18R_C1-1M_addMg.cif
- cif_other MDO polytypes/18R-type/18R_C1-1M_addY.cif
- cif_other MDO polytypes/18R-type/18R_C1-1M_addZn.cif
- cif_other MDO polytypes/18R-type/18R_C1-2M.cif
- cif_other MDO polytypes/18R-type/18R_C1-2M_addMg.cif
- cif_other MDO polytypes/18R-type/18R_C1-2M_addY.cif
- cif_other MDO polytypes/18R-type/18R_C1-2M_addZn.cif
- cif_other MDO polytypes/18R-type/18R_C2-1M.cif
- cif_other MDO polytypes/18R-type/18R_C2-1M_addMg.cif
- cif_other MDO polytypes/18R-type/18R_C2-1M_addY.cif
- cif_other MDO polytypes/18R-type/18R_C2-1M_addZn.cif
- cif_other MDO polytypes/18R-type/18R_C2-2M.cif
- cif_other MDO polytypes/18R-type/18R_C2-2M_addMg.cif
- cif_other MDO polytypes/18R-type/18R_C2-2M_addY.cif
- cif_other MDO polytypes/18R-type/18R_C2-2M_addZn.cif
- cif_other MDO polytypes/18R-type/18R_C3-1A.cif
- cif_other MDO polytypes/18R-type/18R_C3-1A_addMg.cif
- cif_other MDO polytypes/18R-type/18R_C3-1A_addY.cif
- cif_other MDO polytypes/18R-type/18R_C3-1A_addZn.cif
- cif_other MDO polytypes/18R-type/18R_C3-2M2.cif
- cif_other MDO polytypes/18R-type/18R_C3-2M2_addMg.cif
- cif_other MDO polytypes/18R-type/18R_C3-2M2_addY.cif
- cif_other MDO polytypes/18R-type/18R_C3-2M2_addZn.cif
- cif_other MDO polytypes/18R-type/18R_C3-2M3.cif
- cif_other MDO polytypes/18R-type/18R_C3-2M3_addMg.cif
- cif_other MDO polytypes/18R-type/18R_C3-2M3_addY.cif
- cif_other MDO polytypes/18R-type/18R_C3-2M3_addZn.cif
- cif_stable polytypes/
- cif_stable polytypes/10H-stable_A3-2O.cif
- cif_stable polytypes/10H-stable_A3-2O_addMg.cif
- cif_stable polytypes/10H-stable_A3-2O_addY.cif
- cif_stable polytypes/10H-stable_A3-2O_addZn.cif
- cif_stable polytypes/14H-stable_A2-2H.cif
- cif_stable polytypes/14H-stable_A2-2H_addMg.cif
- cif_stable polytypes/14H-stable_A2-2H_addY.cif
- cif_stable polytypes/14H-stable_A2-2H_addZn.cif
- cif_stable polytypes/18R-stable_C3-2M1.cif
- cif_stable polytypes/18R-stable_C3-2M1_addMg.cif
- cif_stable polytypes/18R-stable_C3-2M1_addY.cif
- cif_stable polytypes/18R-stable_C3-2M1_addZn.cif
