# Supplementary material for: Data in support of crystal structures of highly-ordered long-period stacking-ordered phases with 18R, 14H and 10H-type stacking sequences in the Mg–Zn–Y system
Source: Data Brief. 2015 Sep 25;5:314–20. doi: 10.1016/j.dib.2015.09.005 (PMC4600877; doi:10.1016/j.dib.2015.09.005)
Supplement: Supplementary file 1 — Supplementary material [file mmc1.zip › cif_other MDO polytypes/10H-type/10H_A1-2H.cif]

data_Mg-Zn-Y_LPSO-OD_10H_A1-2H

_publ_contact_author_name 'Kyosuke KISHIDA'
_publ_contact_author_address
;
Department of Materials Science and Engineering
Kyoto University
Sakyo-ku, Kyoto, 606-8501, Japan
;
_publ_contact_author_email     kishida.kyosuke.6w@kyoto-u.ac.jp

_chemical_formula_sum 'Mg46 Y8 Zn6'

_symmetry_cell_setting hexagonal
_symmetry_Int_Tables_number 193
_symmetry_space_group_name_H-M 'P 63/m c m'
_symmetry_space_group_name_Hall '-P 6c 2'

loop_
_symmetry_equiv_pos_as_xyz
  'x,y,z'
  '-y,x-y,z'
  '-x+y,-x,z'
  '-x,-y,z+1/2'
  'y,-x+y,z+1/2'
  'x-y,x,z+1/2'
  'y,x,-z+1/2'
  'x-y,-y,-z+1/2'
  '-x,-x+y,-z+1/2'
  '-y,-x,-z'
  '-x+y,y,-z'
  'x,x-y,-z'
  '-x,-y,-z'
  'y,-x+y,-z'
  'x-y,x,-z'
  'x,y,-z+1/2'
  '-y,x-y,-z+1/2'
  '-x+y,-x,-z+1/2'
  '-y,-x,z+1/2'
  '-x+y,y,z+1/2'
  'x,x-y,z+1/2'
  'y,x,z'
  'x-y,-y,z'
  '-x,-x+y,z'

_cell_length_a     11.20907
_cell_length_b     11.20907
_cell_length_c     26.07882

_cell_angle_alpha     90
_cell_angle_beta      90
_cell_angle_gamma     120

_cell_volume       2837.642834
_exptl_crystal_density_diffrn 2.600122

loop_
  _atom_site_label
  _atom_site_type_symbol
  _atom_site_fract_x
  _atom_site_fract_y
  _atom_site_fract_z
  _atom_site_occupancy
  _atom_site_B_iso_or_equiv
Y1   Y  0.28702 0.28702 0.04282 1.00000 1
Y2   Y  0.00000 0.00000 0.12888 1.00000 1
Zn1  Zn 0.23160 0.00000 0.07037 1.00000 1
Mg1  Mg 0.51201 0.16667 0.05120 1.00000 1
Mg2  Mg 0.33969 0.17036 0.15393 1.00000 1
Mg3  Mg 0.50358 0.00000 0.14915 1.00000 1
Mg4  Mg 0.66667 0.33333 0.15090 1.00000 1
Mg5  Mg 0.16106 0.00000 0.25000 1.00000 1
Mg6  Mg 0.32975 0.32975 0.25000 1.00000 1
Mg7  Mg 0.50391 0.16330 0.25000 1.00000 1
