# Supplementary material for: Data in support of crystal structures of highly-ordered long-period stacking-ordered phases with 18R, 14H and 10H-type stacking sequences in the Mg–Zn–Y system
Source: Data Brief. 2015 Sep 25;5:314–20. doi: 10.1016/j.dib.2015.09.005 (PMC4600877; doi:10.1016/j.dib.2015.09.005)
Supplement: Supplementary file 1 — Supplementary material [file mmc1.zip › cif_other MDO polytypes/10H-type/10H_A4-2O.cif]

data_Mg-Zn-Y_LPSO-OD_10H_A4-2O

_publ_contact_author_name 'Kyosuke KISHIDA'
_publ_contact_author_address
;
Department of Materials Science and Engineering
Kyoto University
Sakyo-ku, Kyoto, 606-8501, Japan
;
_publ_contact_author_email     kishida.kyosuke.6w@kyoto-u.ac.jp

_chemical_formula_sum 'Mg46 Y8 Zn6'

_symmetry_cell_setting orthorhombic
_symmetry_Int_Tables_number 20
_symmetry_space_group_name_H-M 'C 2 2 21'
_symmetry_space_group_name_Hall 'C 2c 2'

loop_
_symmetry_equiv_pos_as_xyz
   'x, y, z'
   '-x, -y, z+1/2'
   '-x, y, -z+1/2'
   'x, -y, -z'
   'x+1/2, y+1/2, z'
   '-x+1/2, -y+1/2, z+1/2'
   '-x+1/2, y+1/2, -z+1/2'
   'x+1/2, -y+1/2, -z'

_cell_length_a     11.18461
_cell_length_b     19.38272
_cell_length_c     26.16103

_cell_angle_alpha     90
_cell_angle_beta      90
_cell_angle_gamma     90

_cell_volume       5671.401660
_exptl_crystal_density_diffrn 2.601902

loop_
  _atom_site_label
  _atom_site_type_symbol
  _atom_site_fract_x
  _atom_site_fract_y
  _atom_site_fract_z
  _atom_site_occupancy
  _atom_site_B_iso_or_equiv
Y1   Y  0.99974 0.08374 0.12027 1.00000 1
Y2   Y  0.64243 0.44053 0.20804 1.00000 1
Y3   Y  0.14265 0.22617 0.20768 1.00000 1
Y4   Y  0.71386 0.08317 0.20751 1.00000 1
Zn1  Zn 0.88418 0.19933 0.17907 1.00000 1
Zn2  Zn 0.38421 0.46781 0.17927 1.00000 1
Zn3  Zn 0.23236 0.08321 0.17894 1.00000 1
Mg1  Mg 0.41699 0.16515 0.99988 1.00000 1
Mg2  Mg 0.66546 0.25230 0.00073 1.00000 1
Mg3  Mg 0.16774 0.41499 0.00058 1.00000 1
Mg4  Mg 0.41586 0.33379 0.99814 1.00000 1
Mg5  Mg 0.92192 0.50000 0.00000 1.00000 1
Mg6  Mg 0.66313 0.41747 0.99719 1.00000 1
Mg7  Mg 0.41894 0.50000 0.00000 1.00000 1
Mg8  Mg 0.74255 0.16769 0.09682 1.00000 1
Mg9  Mg 0.25486 0.16980 0.09669 1.00000 1
Mg10 Mg 0.50230 0.41333 0.09628 1.00000 1
Mg11 Mg 0.24430 0.49970 0.09603 1.00000 1
Mg12 Mg 0.00248 0.25405 0.09630 1.00000 1
Mg13 Mg 0.75410 0.49645 0.09617 1.00000 1
Mg14 Mg 0.49939 0.25055 0.09905 1.00000 1
Mg15 Mg 0.00054 0.41667 0.09955 1.00000 1
Mg16 Mg 0.50160 0.08333 0.10013 1.00000 1
Mg17 Mg 0.74893 0.33467 0.10050 1.00000 1
Mg18 Mg 0.25000 0.33219 0.10019 1.00000 1
Mg19 Mg 0.42964 0.16639 0.19869 1.00000 1
Mg20 Mg 0.66074 0.25679 0.19896 1.00000 1
Mg21 Mg 0.90961 0.33941 0.19880 1.00000 1
Mg22 Mg 0.40964 0.32723 0.19865 1.00000 1
Mg23 Mg 0.16103 0.40980 0.19874 1.00000 1
Mg24 Mg 0.92954 0.50019 0.19870 1.00000 1
