# Supplementary material for: Data in support of crystal structures of highly-ordered long-period stacking-ordered phases with 18R, 14H and 10H-type stacking sequences in the Mg–Zn–Y system
Source: Data Brief. 2015 Sep 25;5:314–20. doi: 10.1016/j.dib.2015.09.005 (PMC4600877; doi:10.1016/j.dib.2015.09.005)
Supplement: Supplementary file 1 — Supplementary material [file mmc1.zip › cif_other MDO polytypes/10H-type/10H_A4-2O_addMg.cif]

data_Mg-Zn-Y_LPSO-OD_10H_A4-2O_Mg

_publ_contact_author_name 'Kyosuke KISHIDA'
_publ_contact_author_address
;
Department of Materials Science and Engineering
Kyoto University
Sakyo-ku, Kyoto, 606-8501, Japan
;
_publ_contact_author_email     kishida.kyosuke.6w@kyoto-u.ac.jp

_chemical_formula_sum 'Mg47 Y8 Zn6'

_symmetry_cell_setting orthorhombic
_symmetry_Int_Tables_number 20
_symmetry_space_group_name_H-M 'C 2 2 21'
_symmetry_space_group_name_Hall 'C 2c 2'

loop_
_symmetry_equiv_pos_as_xyz
   'x, y, z'
   '-x, -y, z+1/2'
   '-x, y, -z+1/2'
   'x, -y, -z'
   'x+1/2, y+1/2, z'
   '-x+1/2, -y+1/2, z+1/2'
   '-x+1/2, y+1/2, -z+1/2'
   'x+1/2, -y+1/2, -z'

_cell_length_a     11.19312
_cell_length_b     19.38120
_cell_length_c     26.16172

_cell_angle_alpha     90
_cell_angle_beta      90
_cell_angle_gamma     90

_cell_volume       5675.421437
_exptl_crystal_density_diffrn 2.628505

loop_
  _atom_site_label
  _atom_site_type_symbol
  _atom_site_fract_x
  _atom_site_fract_y
  _atom_site_fract_z
  _atom_site_occupancy
  _atom_site_B_iso_or_equiv
Y1   Y  0.70733 0.08333 0.20666 1.00000 1
Y2   Y  0.14599 0.22942 0.20671 1.00000 1
Y3   Y  0.64588 0.43720 0.20704 1.00000 1
Y4   Y  0.99987 0.08378 0.11662 1.00000 1
Zn1  Zn 0.38854 0.47227 0.18199 1.00000 1
Zn2  Zn 0.22346 0.08310 0.18174 1.00000 1
Zn3  Zn 0.88845 0.19503 0.18173 1.00000 1
Mg1  Mg 0.41864 0.50000 0.00000 1.00000 1
Mg2  Mg 0.00056 0.41667 0.09975 1.00000 1
Mg3  Mg 0.49955 0.25045 0.09936 1.00000 1
Mg4  Mg 0.66304 0.41817 0.99820 1.00000 1
Mg5  Mg 0.74472 0.16874 0.09719 1.00000 1
Mg6  Mg 0.25546 0.16805 0.09709 1.00000 1
Mg7  Mg 0.49961 0.41371 0.09717 1.00000 1
Mg8  Mg 0.00000 0.25361 0.09687 1.00000 1
Mg9  Mg 0.75469 0.49802 0.09674 1.00000 1
Mg10 Mg 0.24616 0.49865 0.09673 1.00000 1
Mg11 Mg 0.41713 0.16514 0.99995 1.00000 1
Mg12 Mg 0.66504 0.25296 0.00070 1.00000 1
Mg13 Mg 0.41564 0.33361 0.99902 1.00000 1
Mg14 Mg 0.16912 0.41511 0.00062 1.00000 1
Mg15 Mg 0.92170 0.50000 0.00000 1.00000 1
Mg16 Mg 0.50506 0.08333 0.09957 1.00000 1
Mg17 Mg 0.74740 0.33635 0.09986 1.00000 1
Mg18 Mg 0.24830 0.33060 0.09952 1.00000 1
Mg19 Mg 0.42776 0.16591 0.19847 1.00000 1
Mg20 Mg 0.66235 0.25617 0.19875 1.00000 1
Mg21 Mg 0.40979 0.32838 0.19843 1.00000 1
Mg22 Mg 0.90990 0.33834 0.19858 1.00000 1
Mg23 Mg 0.16269 0.41063 0.19858 1.00000 1
Mg24 Mg 0.92761 0.50071 0.19851 1.00000 1
Mg25 Mg 0.00000 0.08333 0.25000 1.00000 1
