# Supplementary material for: Data in support of crystal structures of highly-ordered long-period stacking-ordered phases with 18R, 14H and 10H-type stacking sequences in the Mg–Zn–Y system
Source: Data Brief. 2015 Sep 25;5:314–20. doi: 10.1016/j.dib.2015.09.005 (PMC4600877; doi:10.1016/j.dib.2015.09.005)
Supplement: Supplementary file 1 — Supplementary material [file mmc1.zip › cif_other MDO polytypes/10H-type/10H_A4-2O_addY.cif]

data_Mg-Zn-Y_LPSO-OD_10H_A4-2O_Y

_publ_contact_author_name 'Kyosuke KISHIDA'
_publ_contact_author_address
;
Department of Materials Science and Engineering
Kyoto University
Sakyo-ku, Kyoto, 606-8501, Japan
;
_publ_contact_author_email     kishida.kyosuke.6w@kyoto-u.ac.jp

_chemical_formula_sum 'Mg46 Y9 Zn6'

_symmetry_cell_setting orthorhombic
_symmetry_Int_Tables_number 20
_symmetry_space_group_name_H-M 'C 2 2 21'
_symmetry_space_group_name_Hall 'C 2c 2'

loop_
_symmetry_equiv_pos_as_xyz
   'x, y, z'
   '-x, -y, z+1/2'
   '-x, y, -z+1/2'
   'x, -y, -z'
   'x+1/2, y+1/2, z'
   '-x+1/2, -y+1/2, z+1/2'
   '-x+1/2, y+1/2, -z+1/2'
   'x+1/2, -y+1/2, -z'

_cell_length_a     11.21877
_cell_length_b     19.44008
_cell_length_c     26.19252

_cell_angle_alpha     90
_cell_angle_beta      90
_cell_angle_gamma     90

_cell_volume       5712.425860
_exptl_crystal_density_diffrn 2.686593

loop_
  _atom_site_label
  _atom_site_type_symbol
  _atom_site_fract_x
  _atom_site_fract_y
  _atom_site_fract_z
  _atom_site_occupancy
  _atom_site_B_iso_or_equiv
Y1   Y  0.70207 0.08311 0.20566 1.00000 1
Y2   Y  0.14825 0.23201 0.20597 1.00000 1
Y3   Y  0.64903 0.43407 0.20616 1.00000 1
Y4   Y  0.99957 0.08421 0.11389 1.00000 1
Y5   Y  0.00000 0.08223 0.25000 1.00000 1
Zn1  Zn 0.38872 0.47223 0.18210 1.00000 1
Zn2  Zn 0.22256 0.08309 0.18177 1.00000 1
Zn3  Zn 0.88886 0.19470 0.18176 1.00000 1
Mg1  Mg 0.41823 0.50000 0.00000 1.00000 1
Mg2  Mg 0.00026 0.41667 0.09972 1.00000 1
Mg3  Mg 0.49963 0.25041 0.09938 1.00000 1
Mg4  Mg 0.66354 0.41829 0.99864 1.00000 1
Mg5  Mg 0.74428 0.16940 0.09702 1.00000 1
Mg6  Mg 0.25649 0.16828 0.09703 1.00000 1
Mg7  Mg 0.49906 0.41321 0.09702 1.00000 1
Mg8  Mg 0.99940 0.25426 0.09671 1.00000 1
Mg9  Mg 0.75578 0.49826 0.09658 1.00000 1
Mg10 Mg 0.24552 0.49802 0.09651 1.00000 1
Mg11 Mg 0.41741 0.16477 0.99998 1.00000 1
Mg12 Mg 0.66449 0.25359 0.00049 1.00000 1
Mg13 Mg 0.41478 0.33279 0.99939 1.00000 1
Mg14 Mg 0.16945 0.41463 0.00046 1.00000 1
Mg15 Mg 0.92358 0.50000 0.00000 1.00000 1
Mg16 Mg 0.50447 0.08333 0.09963 1.00000 1
Mg17 Mg 0.74782 0.33606 0.09998 1.00000 1
Mg18 Mg 0.24855 0.33084 0.09963 1.00000 1
Mg19 Mg 0.42790 0.16602 0.19827 1.00000 1
Mg20 Mg 0.66194 0.25592 0.19845 1.00000 1
Mg21 Mg 0.41007 0.32790 0.19813 1.00000 1
Mg22 Mg 0.91020 0.33850 0.19841 1.00000 1
Mg23 Mg 0.16202 0.41052 0.19816 1.00000 1
Mg24 Mg 0.92786 0.50053 0.19830 1.00000 1
