# Supplementary material for: Data in support of crystal structures of highly-ordered long-period stacking-ordered phases with 18R, 14H and 10H-type stacking sequences in the Mg–Zn–Y system
Source: Data Brief. 2015 Sep 25;5:314–20. doi: 10.1016/j.dib.2015.09.005 (PMC4600877; doi:10.1016/j.dib.2015.09.005)
Supplement: Supplementary file 1 — Supplementary material [file mmc1.zip › cif_other MDO polytypes/10H-type/10H_A4-2O_addZn.cif]

data_Mg-Zn-Y_LPSO-OD_10H_A4-2O_Zn

_publ_contact_author_name 'Kyosuke KISHIDA'
_publ_contact_author_address
;
Department of Materials Science and Engineering
Kyoto University
Sakyo-ku, Kyoto, 606-8501, Japan
;
_publ_contact_author_email     kishida.kyosuke.6w@kyoto-u.ac.jp

_chemical_formula_sum 'Mg46 Y8 Zn7'

_symmetry_cell_setting orthorhombic
_symmetry_Int_Tables_number 20
_symmetry_space_group_name_H-M 'C 2 2 21'
_symmetry_space_group_name_Hall 'C 2c 2'

loop_
_symmetry_equiv_pos_as_xyz
   'x, y, z'
   '-x, -y, z+1/2'
   '-x, y, -z+1/2'
   'x, -y, -z'
   'x+1/2, y+1/2, z'
   '-x+1/2, -y+1/2, z+1/2'
   '-x+1/2, y+1/2, -z+1/2'
   'x+1/2, -y+1/2, -z'

_cell_length_a     11.17474
_cell_length_b     19.34570
_cell_length_c     26.13249

_cell_angle_alpha     90
_cell_angle_beta      90
_cell_angle_gamma     90

_cell_volume       5649.404466
_exptl_crystal_density_diffrn 2.688917

loop_
  _atom_site_label
  _atom_site_type_symbol
  _atom_site_fract_x
  _atom_site_fract_y
  _atom_site_fract_z
  _atom_site_occupancy
  _atom_site_B_iso_or_equiv
Y1   Y  0.71275 0.08323 0.20746 1.00000 1
Y2   Y  0.14326 0.22670 0.20751 1.00000 1
Y3   Y  0.64311 0.43989 0.20778 1.00000 1
Y4   Y  0.99995 0.08359 0.11936 1.00000 1
Zn1  Zn 0.38701 0.47069 0.18107 1.00000 1
Zn2  Zn 0.22645 0.08311 0.18087 1.00000 1
Zn3  Zn 0.88691 0.19656 0.18084 1.00000 1
Zn4  Zn 0.00000 0.08333 0.25000 1.00000 1
Mg1  Mg 0.41878 0.50000 0.00000 1.00000 1
Mg2  Mg 0.00062 0.41667 0.09967 1.00000 1
Mg3  Mg 0.49953 0.25046 0.09921 1.00000 1
Mg4  Mg 0.66279 0.41796 0.99772 1.00000 1
Mg5  Mg 0.74418 0.16830 0.09708 1.00000 1
Mg6  Mg 0.25515 0.16850 0.09699 1.00000 1
Mg7  Mg 0.50044 0.41362 0.09690 1.00000 1
Mg8  Mg 0.00087 0.25359 0.09667 1.00000 1
Mg9  Mg 0.75441 0.49751 0.09658 1.00000 1
Mg10 Mg 0.24575 0.49902 0.09656 1.00000 1
Mg11 Mg 0.41695 0.16522 0.99996 1.00000 1
Mg12 Mg 0.66549 0.25258 0.00081 1.00000 1
Mg13 Mg 0.41598 0.33396 0.99860 1.00000 1
Mg14 Mg 0.16864 0.41520 0.00071 1.00000 1
Mg15 Mg 0.92127 0.50000 0.00000 1.00000 1
Mg16 Mg 0.50467 0.08333 0.09967 1.00000 1
Mg17 Mg 0.74759 0.33611 0.09993 1.00000 1
Mg18 Mg 0.24859 0.33084 0.09963 1.00000 1
Mg19 Mg 0.42851 0.16589 0.19864 1.00000 1
Mg20 Mg 0.66200 0.25657 0.19891 1.00000 1
Mg21 Mg 0.40947 0.32797 0.19861 1.00000 1
Mg22 Mg 0.90958 0.33872 0.19871 1.00000 1
Mg23 Mg 0.16229 0.41022 0.19881 1.00000 1
Mg24 Mg 0.92835 0.50070 0.19868 1.00000 1
