# Supplementary material for: Data in support of crystal structures of highly-ordered long-period stacking-ordered phases with 18R, 14H and 10H-type stacking sequences in the Mg–Zn–Y system
Source: Data Brief. 2015 Sep 25;5:314–20. doi: 10.1016/j.dib.2015.09.005 (PMC4600877; doi:10.1016/j.dib.2015.09.005)
Supplement: Supplementary file 1 — Supplementary material [file mmc1.zip › cif_other MDO polytypes/14H-type/14H_A3-2O.cif]

data_Mg-Zn-Y_LPSO-OD_14H_A3-2O

_publ_contact_author_name 'Kyosuke KISHIDA'
_publ_contact_author_address
;
Department of Materials Science and Engineering
Kyoto University
Sakyo-ku, Kyoto, 606-8501, Japan
;
_publ_contact_author_email     kishida.kyosuke.6w@kyoto-u.ac.jp

_chemical_formula_sum 'Mg70 Y8 Zn6'

_symmetry_cell_setting orthorhombic
_symmetry_Int_Tables_number 64
_symmetry_space_group_name_H-M 'C m c a'
_symmetry_space_group_name_Hall '-C 2bc 2'

loop_
_symmetry_equiv_pos_as_xyz
   'x, y, z'
   '-x, -y, -z'
   '-x, -y+1/2, z+1/2'
   'x, y+1/2, -z+1/2'
   '-x, y+1/2, -z+1/2'
   'x, -y+1/2, z+1/2'
   'x, -y, -z'
   '-x, y, z'
   'x+1/2, y+1/2, z'
   '-x+1/2, -y+1/2, -z'
   '-x+1/2, -y, z+1/2'
   'x+1/2, y, -z+1/2'
   '-x+1/2, y, -z+1/2'
   'x+1/2, -y, z+1/2'
   'x+1/2, -y+1/2, -z'
   '-x+1/2, y+1/2, z'

_cell_length_a     19.36771
_cell_length_b     11.15112
_cell_length_c     36.39585

_cell_angle_alpha     90
_cell_angle_beta      90
_cell_angle_gamma     90

_cell_volume       7860.472081
_exptl_crystal_density_diffrn 2.370207

loop_
  _atom_site_label
  _atom_site_type_symbol
  _atom_site_fract_x
  _atom_site_fract_y
  _atom_site_fract_z
  _atom_site_occupancy
  _atom_site_B_iso_or_equiv
Y1   Y  0.35650 0.35678 0.03056 1.00000 1
Y2   Y  0.00000 0.28563 0.03054 1.00000 1
Y3   Y  0.00000 0.00044 0.09382 1.00000 1
Zn1  Zn 0.11580 0.11542 0.05084 1.00000 1
Zn2  Zn 0.00000 0.76910 0.05096 1.00000 1
Mg1  Mg 0.17309 0.33924 0.03671 1.00000 1
Mg2  Mg 0.25628 0.09028 0.03680 1.00000 1
Mg3  Mg 0.33333 0.00021 0.10830 1.00000 1
Mg4  Mg 0.41719 0.07047 0.03674 1.00000 1
Mg5  Mg 0.08657 0.74582 0.11041 1.00000 1
Mg6  Mg 0.08273 0.24908 0.25000 1.00000 1
Mg7  Mg 0.17032 0.99766 0.11050 1.00000 1
Mg8  Mg 0.00000 0.99941 0.24965 1.00000 1
Mg9  Mg 0.08194 0.08178 0.17824 1.00000 1
Mg10 Mg 0.25108 0.08521 0.17974 1.00000 1
Mg11 Mg 0.25000 0.25064 0.25000 1.00000 1
Mg12 Mg 0.33401 0.00087 0.25000 1.00000 1
Mg13 Mg 0.08406 0.25685 0.11034 1.00000 1
Mg14 Mg 0.08253 0.58055 0.17950 1.00000 1
Mg15 Mg 0.00000 0.49855 0.10744 1.00000 1
Mg16 Mg 0.16587 0.83364 0.18028 1.00000 1
Mg17 Mg 0.16795 0.33355 0.17958 1.00000 1
Mg18 Mg 0.00000 0.83517 0.17813 1.00000 1
Mg19 Mg 0.00000 0.33176 0.18001 1.00000 1
Mg20 Mg 0.25070 0.25096 0.10756 1.00000 1
