# Supplementary material for: Data in support of crystal structures of highly-ordered long-period stacking-ordered phases with 18R, 14H and 10H-type stacking sequences in the Mg–Zn–Y system
Source: Data Brief. 2015 Sep 25;5:314–20. doi: 10.1016/j.dib.2015.09.005 (PMC4600877; doi:10.1016/j.dib.2015.09.005)
Supplement: Supplementary file 1 — Supplementary material [file mmc1.zip › cif_other MDO polytypes/14H-type/14H_A3-2O_addMg.cif]

data_Mg-Zn-Y_LPSO-OD_14H_A3-2O_Mg

_publ_contact_author_name 'Kyosuke KISHIDA'
_publ_contact_author_address
;
Department of Materials Science and Engineering
Kyoto University
Sakyo-ku, Kyoto, 606-8501, Japan
;
_publ_contact_author_email     kishida.kyosuke.6w@kyoto-u.ac.jp

_chemical_formula_sum 'Mg71 Y8 Zn6'

_symmetry_cell_setting orthorhombic
_symmetry_Int_Tables_number 64
_symmetry_space_group_name_H-M 'C m c a'
_symmetry_space_group_name_Hall '-C 2bc 2'

loop_
_symmetry_equiv_pos_as_xyz
   'x, y, z'
   '-x, -y, -z'
   '-x, -y+1/2, z+1/2'
   'x, y+1/2, -z+1/2'
   '-x, y+1/2, -z+1/2'
   'x, -y+1/2, z+1/2'
   'x, -y, -z'
   '-x, y, z'
   'x+1/2, y+1/2, z'
   '-x+1/2, -y+1/2, -z'
   '-x+1/2, -y, z+1/2'
   'x+1/2, y, -z+1/2'
   '-x+1/2, y, -z+1/2'
   'x+1/2, -y, z+1/2'
   'x+1/2, -y+1/2, -z'
   '-x+1/2, y+1/2, z'

_cell_length_a     19.37709
_cell_length_b     11.14631
_cell_length_c     36.39478

_cell_angle_alpha     90
_cell_angle_beta      90
_cell_angle_gamma     90

_cell_volume       7860.655663
_exptl_crystal_density_diffrn 2.390689

loop_
  _atom_site_label
  _atom_site_type_symbol
  _atom_site_fract_x
  _atom_site_fract_y
  _atom_site_fract_z
  _atom_site_occupancy
  _atom_site_B_iso_or_equiv
Y1   Y  0.35327 0.35360 0.03121 1.00000 1
Y2   Y  0.00000 0.29267 0.03120 1.00000 1
Y3   Y  0.00000 0.00068 0.09649 1.00000 1
Zn1  Zn 0.11124 0.11137 0.04883 1.00000 1
Zn2  Zn 0.00000 0.77781 0.04892 1.00000 1
Mg1  Mg 0.17235 0.33770 0.03685 1.00000 1
Mg2  Mg 0.25494 0.09012 0.03693 1.00000 1
Mg3  Mg 0.33333 0.00024 0.10800 1.00000 1
Mg4  Mg 0.41749 0.07256 0.03688 1.00000 1
Mg5  Mg 0.08483 0.74517 0.10992 1.00000 1
Mg6  Mg 0.08290 0.24905 0.25000 1.00000 1
Mg7  Mg 0.16974 0.00071 0.11005 1.00000 1
Mg8  Mg 0.00000 0.99934 0.25000 1.00000 1
Mg9  Mg 0.08221 0.08207 0.17877 1.00000 1
Mg10 Mg 0.25109 0.08540 0.17956 1.00000 1
Mg11 Mg 0.25000 0.25094 0.25000 1.00000 1
Mg12 Mg 0.33382 0.00073 0.25000 1.00000 1
Mg13 Mg 0.08521 0.25489 0.10987 1.00000 1
Mg14 Mg 0.08256 0.58041 0.17924 1.00000 1
Mg15 Mg 0.00000 0.49496 0.10776 1.00000 1
Mg16 Mg 0.16505 0.83446 0.18001 1.00000 1
Mg17 Mg 0.16802 0.33366 0.17932 1.00000 1
Mg18 Mg 0.00000 0.83446 0.17867 1.00000 1
Mg19 Mg 0.00000 0.32998 0.17970 1.00000 1
Mg20 Mg 0.25261 0.25305 0.10800 1.00000 1
Mg21 Mg 0.00000 0.00000 0.00000 1.00000 1
