# Supplementary material for: Data in support of crystal structures of highly-ordered long-period stacking-ordered phases with 18R, 14H and 10H-type stacking sequences in the Mg–Zn–Y system
Source: Data Brief. 2015 Sep 25;5:314–20. doi: 10.1016/j.dib.2015.09.005 (PMC4600877; doi:10.1016/j.dib.2015.09.005)
Supplement: Supplementary file 1 — Supplementary material [file mmc1.zip › cif_other MDO polytypes/14H-type/14H_A3-2O_addY.cif]

data_Mg-Zn-Y_LPSO-OD_14H_A3-2O_Y

_publ_contact_author_name 'Kyosuke KISHIDA'
_publ_contact_author_address
;
Department of Materials Science and Engineering
Kyoto University
Sakyo-ku, Kyoto, 606-8501, Japan
;
_publ_contact_author_email     kishida.kyosuke.6w@kyoto-u.ac.jp

_chemical_formula_sum 'Mg70 Y9 Zn6'

_symmetry_cell_setting orthorhombic
_symmetry_Int_Tables_number 64
_symmetry_space_group_name_H-M 'C m c a'
_symmetry_space_group_name_Hall '-C 2bc 2'

loop_
_symmetry_equiv_pos_as_xyz
   'x, y, z'
   '-x, -y, -z'
   '-x, -y+1/2, z+1/2'
   'x, y+1/2, -z+1/2'
   '-x, y+1/2, -z+1/2'
   'x, -y+1/2, z+1/2'
   'x, -y, -z'
   '-x, y, z'
   'x+1/2, y+1/2, z'
   '-x+1/2, -y+1/2, -z'
   '-x+1/2, -y, z+1/2'
   'x+1/2, y, -z+1/2'
   '-x+1/2, y, -z+1/2'
   'x+1/2, -y, z+1/2'
   'x+1/2, -y+1/2, -z'
   '-x+1/2, y+1/2, z'

_cell_length_a     19.40133
_cell_length_b     11.17661
_cell_length_c     36.45249

_cell_angle_alpha     90
_cell_angle_beta      90
_cell_angle_gamma     90

_cell_volume       7904.397989
_exptl_crystal_density_diffrn 2.431744

loop_
  _atom_site_label
  _atom_site_type_symbol
  _atom_site_fract_x
  _atom_site_fract_y
  _atom_site_fract_z
  _atom_site_occupancy
  _atom_site_B_iso_or_equiv
Y1   Y  0.35049 0.35086 0.03192 1.00000 1
Y2   Y  0.00000 0.29841 0.03189 1.00000 1
Y3   Y  0.00000 0.00031 0.09800 1.00000 1
Y4   Y  0.00000 0.00000 0.00000 1.00000 1
Zn1  Zn 0.11109 0.11123 0.04888 1.00000 1
Zn2  Zn 0.00000 0.77781 0.04898 1.00000 1
Mg1  Mg 0.17248 0.33812 0.03708 1.00000 1
Mg2  Mg 0.25524 0.08997 0.03716 1.00000 1
Mg3  Mg 0.33333 0.00027 0.10812 1.00000 1
Mg4  Mg 0.41727 0.07218 0.03710 1.00000 1
Mg5  Mg 0.08496 0.74418 0.11017 1.00000 1
Mg6  Mg 0.08295 0.24896 0.25000 1.00000 1
Mg7  Mg 0.17023 0.00111 0.11027 1.00000 1
Mg8  Mg 0.00000 0.99960 0.25000 1.00000 1
Mg9  Mg 0.08241 0.08225 0.17894 1.00000 1
Mg10 Mg 0.25132 0.08580 0.17965 1.00000 1
Mg11 Mg 0.25000 0.25085 0.25000 1.00000 1
Mg12 Mg 0.33374 0.00075 0.25000 1.00000 1
Mg13 Mg 0.08564 0.25534 0.11009 1.00000 1
Mg14 Mg 0.08249 0.57985 0.17939 1.00000 1
Mg15 Mg 0.00000 0.49581 0.10786 1.00000 1
Mg16 Mg 0.16498 0.83469 0.18003 1.00000 1
Mg17 Mg 0.16838 0.33391 0.17949 1.00000 1
Mg18 Mg 0.00000 0.83403 0.17893 1.00000 1
Mg19 Mg 0.00000 0.32961 0.17975 1.00000 1
Mg20 Mg 0.25215 0.25259 0.10800 1.00000 1
