# Supplementary material for: Data in support of crystal structures of highly-ordered long-period stacking-ordered phases with 18R, 14H and 10H-type stacking sequences in the Mg–Zn–Y system
Source: Data Brief. 2015 Sep 25;5:314–20. doi: 10.1016/j.dib.2015.09.005 (PMC4600877; doi:10.1016/j.dib.2015.09.005)
Supplement: Supplementary file 1 — Supplementary material [file mmc1.zip › cif_other MDO polytypes/14H-type/14H_A3-2O_addZn.cif]

data_Mg-Zn-Y_LPSO-OD_14H_A3-2O_Zn

_publ_contact_author_name 'Kyosuke KISHIDA'
_publ_contact_author_address
;
Department of Materials Science and Engineering
Kyoto University
Sakyo-ku, Kyoto, 606-8501, Japan
;
_publ_contact_author_email     kishida.kyosuke.6w@kyoto-u.ac.jp

_chemical_formula_sum 'Mg70 Y8 Zn7'

_symmetry_cell_setting orthorhombic
_symmetry_Int_Tables_number 64
_symmetry_space_group_name_H-M 'C m c a'
_symmetry_space_group_name_Hall '-C 2bc 2'

loop_
_symmetry_equiv_pos_as_xyz
   'x, y, z'
   '-x, -y, -z'
   '-x, -y+1/2, z+1/2'
   'x, y+1/2, -z+1/2'
   '-x, y+1/2, -z+1/2'
   'x, -y+1/2, z+1/2'
   'x, -y, -z'
   '-x, y, z'
   'x+1/2, y+1/2, z'
   '-x+1/2, -y+1/2, -z'
   '-x+1/2, -y, z+1/2'
   'x+1/2, y, -z+1/2'
   '-x+1/2, y, -z+1/2'
   'x+1/2, -y, z+1/2'
   'x+1/2, -y+1/2, -z'
   '-x+1/2, y+1/2, z'

_cell_length_a     19.35147
_cell_length_b     11.13065
_cell_length_c     36.37897

_cell_angle_alpha     90
_cell_angle_beta      90
_cell_angle_gamma     90

_cell_volume       7835.827855
_exptl_crystal_density_diffrn 2.433092

loop_
  _atom_site_label
  _atom_site_type_symbol
  _atom_site_fract_x
  _atom_site_fract_y
  _atom_site_fract_z
  _atom_site_occupancy
  _atom_site_B_iso_or_equiv
Y1   Y  0.35569 0.35592 0.03068 1.00000 1
Y2   Y  0.00000 0.28749 0.03063 1.00000 1
Y3   Y  0.00000 0.00065 0.09491 1.00000 1
Zn1  Zn 0.11226 0.11234 0.04929 1.00000 1
Zn2  Zn 0.00000 0.77595 0.04935 1.00000 1
Zn3  Zn 0.00000 0.00000 0.00000 1.00000 1
Mg1  Mg 0.17269 0.33790 0.03674 1.00000 1
Mg2  Mg 0.25522 0.09048 0.03682 1.00000 1
Mg3  Mg 0.33333 0.00028 0.10808 1.00000 1
Mg4  Mg 0.41758 0.07194 0.03678 1.00000 1
Mg5  Mg 0.08516 0.74550 0.10993 1.00000 1
Mg6  Mg 0.08285 0.24905 0.25000 1.00000 1
Mg7  Mg 0.16977 0.99993 0.11007 1.00000 1
Mg8  Mg 0.00000 0.99939 0.24988 1.00000 1
Mg9  Mg 0.08204 0.08188 0.17850 1.00000 1
Mg10 Mg 0.25093 0.08520 0.17957 1.00000 1
Mg11 Mg 0.25000 0.25092 0.25000 1.00000 1
Mg12 Mg 0.33387 0.00075 0.25000 1.00000 1
Mg13 Mg 0.08483 0.25530 0.10989 1.00000 1
Mg14 Mg 0.08252 0.58070 0.17930 1.00000 1
Mg15 Mg 0.00000 0.49531 0.10775 1.00000 1
Mg16 Mg 0.16533 0.83411 0.18009 1.00000 1
Mg17 Mg 0.16784 0.33349 0.17931 1.00000 1
Mg18 Mg 0.00000 0.83478 0.17841 1.00000 1
Mg19 Mg 0.00000 0.33063 0.17982 1.00000 1
Mg20 Mg 0.25238 0.25280 0.10794 1.00000 1
