# Supplementary material for: Data in support of crystal structures of highly-ordered long-period stacking-ordered phases with 18R, 14H and 10H-type stacking sequences in the Mg–Zn–Y system
Source: Data Brief. 2015 Sep 25;5:314–20. doi: 10.1016/j.dib.2015.09.005 (PMC4600877; doi:10.1016/j.dib.2015.09.005)
Supplement: Supplementary file 1 — Supplementary material [file mmc1.zip › cif_other MDO polytypes/14H-type/14H_A4-2O.cif]

data_Mg-Zn-Y_LPSO-OD_14H_A4-2O

_publ_contact_author_name 'Kyosuke KISHIDA'
_publ_contact_author_address
;
Department of Materials Science and Engineering
Kyoto University
Sakyo-ku, Kyoto, 606-8501, Japan
;
_publ_contact_author_email     kishida.kyosuke.6w@kyoto-u.ac.jp

_chemical_formula_sum 'Mg70 Y8 Zn6'

_symmetry_cell_setting orthorhombic
_symmetry_Int_Tables_number 20
_symmetry_space_group_name_H-M 'C 2 2 21'
_symmetry_space_group_name_Hall 'C 2c 2'

loop_
_symmetry_equiv_pos_as_xyz
   'x, y, z'
   '-x, -y, z+1/2'
   '-x, y, -z+1/2'
   'x, -y, -z'
   'x+1/2, y+1/2, z'
   '-x+1/2, -y+1/2, z+1/2'
   '-x+1/2, y+1/2, -z+1/2'
   'x+1/2, -y+1/2, -z'

_cell_length_a     11.15120
_cell_length_b     19.36936
_cell_length_c     36.39899

_cell_angle_alpha     90
_cell_angle_beta      90
_cell_angle_gamma     90

_cell_volume       7861.876352
_exptl_crystal_density_diffrn 2.369784

loop_
  _atom_site_label
  _atom_site_type_symbol
  _atom_site_fract_x
  _atom_site_fract_y
  _atom_site_fract_z
  _atom_site_occupancy
  _atom_site_B_iso_or_equiv
Y1   Y  0.99997 0.08333 0.15660 1.00000 1
Y2   Y  0.64305 0.44011 0.21951 1.00000 1
Y3   Y  0.21354 0.58333 0.21941 1.00000 1
Y4   Y  0.14330 0.22676 0.21938 1.00000 1
Zn1  Zn 0.23184 0.08333 0.19912 1.00000 1
Zn2  Zn 0.38460 0.46776 0.19927 1.00000 1
Zn3  Zn 0.88443 0.19902 0.19913 1.00000 1
Mg1  Mg 0.50072 0.91667 0.00048 1.00000 1
Mg2  Mg 0.25109 0.66708 0.00041 1.00000 1
Mg3  Mg 0.24951 0.16566 0.00038 1.00000 1
Mg4  Mg 0.99944 0.24948 0.99986 1.00000 1
Mg5  Mg 0.74914 0.50000 0.00000 1.00000 1
Mg6  Mg 0.75273 0.00000 0.00000 1.00000 1
Mg7  Mg 0.41951 0.16613 0.07038 1.00000 1
Mg8  Mg 0.49932 0.58272 0.99989 1.00000 1
Mg9  Mg 0.41486 0.83431 0.07035 1.00000 1
Mg10 Mg 0.16624 0.24925 0.06978 1.00000 1
Mg11 Mg 0.16629 0.75189 0.07054 1.00000 1
Mg12 Mg 0.16379 0.08300 0.07187 1.00000 1
Mg13 Mg 0.41929 0.00056 0.07040 1.00000 1
Mg14 Mg 0.66725 0.91511 0.07048 1.00000 1
Mg15 Mg 0.41493 0.33259 0.07058 1.00000 1
Mg16 Mg 0.66852 0.08333 0.06981 1.00000 1
Mg17 Mg 0.00232 0.91324 0.13966 1.00000 1
Mg18 Mg 0.25453 0.16966 0.13959 1.00000 1
Mg19 Mg 0.41817 0.66528 0.07171 1.00000 1
Mg20 Mg 0.74319 0.16751 0.13960 1.00000 1
Mg21 Mg 0.41834 0.50131 0.07192 1.00000 1
Mg22 Mg 0.66591 0.41753 0.06999 1.00000 1
Mg23 Mg 0.40980 0.32735 0.21333 1.00000 1
Mg24 Mg 0.16084 0.41012 0.21330 1.00000 1
Mg25 Mg 0.92932 0.50024 0.21328 1.00000 1
Mg26 Mg 0.74917 0.33437 0.14260 1.00000 1
Mg27 Mg 0.24924 0.33232 0.14262 1.00000 1
Mg28 Mg 0.42955 0.16653 0.21326 1.00000 1
Mg29 Mg 0.90972 0.33954 0.21326 1.00000 1
Mg30 Mg 0.66084 0.25667 0.21330 1.00000 1
Mg31 Mg 0.50178 0.08333 0.14257 1.00000 1
Mg32 Mg 0.00032 0.41667 0.14179 1.00000 1
Mg33 Mg 0.50000 0.25018 0.14182 1.00000 1
Mg34 Mg 0.25459 0.99694 0.13964 1.00000 1
Mg35 Mg 0.50244 0.75371 0.13958 1.00000 1
Mg36 Mg 0.24366 0.49933 0.13965 1.00000 1
