# Supplementary material for: Data in support of crystal structures of highly-ordered long-period stacking-ordered phases with 18R, 14H and 10H-type stacking sequences in the Mg–Zn–Y system
Source: Data Brief. 2015 Sep 25;5:314–20. doi: 10.1016/j.dib.2015.09.005 (PMC4600877; doi:10.1016/j.dib.2015.09.005)
Supplement: Supplementary file 1 — Supplementary material [file mmc1.zip › cif_other MDO polytypes/14H-type/14H_A4-2O_addMg.cif]

data_Mg-Zn-Y_LPSO-OD_14H_A4-2O_Mg

_publ_contact_author_name 'Kyosuke KISHIDA'
_publ_contact_author_address
;
Department of Materials Science and Engineering
Kyoto University
Sakyo-ku, Kyoto, 606-8501, Japan
;
_publ_contact_author_email     kishida.kyosuke.6w@kyoto-u.ac.jp

_chemical_formula_sum 'Mg71 Y8 Zn6'

_symmetry_cell_setting orthorhombic
_symmetry_Int_Tables_number 20
_symmetry_space_group_name_H-M 'C 2 2 21'
_symmetry_space_group_name_Hall 'C 2c 2'

loop_
_symmetry_equiv_pos_as_xyz
   'x, y, z'
   '-x, -y, z+1/2'
   '-x, y, -z+1/2'
   'x, -y, -z'
   'x+1/2, y+1/2, z'
   '-x+1/2, -y+1/2, z+1/2'
   '-x+1/2, y+1/2, -z+1/2'
   'x+1/2, -y+1/2, -z'

_cell_length_a     11.15650
_cell_length_b     19.36196
_cell_length_c     36.39035

_cell_angle_alpha     90
_cell_angle_beta      90
_cell_angle_gamma     90

_cell_volume       7860.741612
_exptl_crystal_density_diffrn 2.390663

loop_
  _atom_site_label
  _atom_site_type_symbol
  _atom_site_fract_x
  _atom_site_fract_y
  _atom_site_fract_z
  _atom_site_occupancy
  _atom_site_B_iso_or_equiv
Y1   Y  0.99985 0.08345 0.15410 1.00000 1
Y2   Y  0.64636 0.43677 0.21887 1.00000 1
Y3   Y  0.20663 0.58357 0.21872 1.00000 1
Y4   Y  0.14663 0.23007 0.21871 1.00000 1
Zn1  Zn 0.22312 0.08333 0.20112 1.00000 1
Zn2  Zn 0.38873 0.47217 0.20123 1.00000 1
Zn3  Zn 0.88862 0.19494 0.20109 1.00000 1
Mg1  Mg 0.50092 0.91667 0.00032 1.00000 1
Mg2  Mg 0.25091 0.66714 0.00034 1.00000 1
Mg3  Mg 0.24955 0.16561 0.00029 1.00000 1
Mg4  Mg 0.99933 0.24957 0.99996 1.00000 1
Mg5  Mg 0.74937 0.50000 0.00000 1.00000 1
Mg6  Mg 0.75242 0.00000 0.00000 1.00000 1
Mg7  Mg 0.41968 0.16622 0.07048 1.00000 1
Mg8  Mg 0.49934 0.58282 0.99978 1.00000 1
Mg9  Mg 0.41483 0.83436 0.07046 1.00000 1
Mg10 Mg 0.16559 0.24868 0.06998 1.00000 1
Mg11 Mg 0.16636 0.75191 0.07065 1.00000 1
Mg12 Mg 0.16433 0.08299 0.07149 1.00000 1
Mg13 Mg 0.41920 0.00050 0.07050 1.00000 1
Mg14 Mg 0.66725 0.91520 0.07061 1.00000 1
Mg15 Mg 0.41502 0.33265 0.07071 1.00000 1
Mg16 Mg 0.66998 0.08321 0.07001 1.00000 1
Mg17 Mg 0.99969 0.91372 0.14015 1.00000 1
Mg18 Mg 0.25498 0.16817 0.13996 1.00000 1
Mg19 Mg 0.41808 0.66544 0.07127 1.00000 1
Mg20 Mg 0.74514 0.16853 0.13996 1.00000 1
Mg21 Mg 0.41813 0.50109 0.07156 1.00000 1
Mg22 Mg 0.66523 0.41828 0.07023 1.00000 1
Mg23 Mg 0.40991 0.32855 0.21310 1.00000 1
Mg24 Mg 0.16244 0.41096 0.21307 1.00000 1
Mg25 Mg 0.92746 0.50074 0.21309 1.00000 1
Mg26 Mg 0.74757 0.33601 0.14214 1.00000 1
Mg27 Mg 0.24759 0.33085 0.14209 1.00000 1
Mg28 Mg 0.42756 0.16607 0.21307 1.00000 1
Mg29 Mg 0.91005 0.33846 0.21312 1.00000 1
Mg30 Mg 0.66229 0.25599 0.21316 1.00000 1
Mg31 Mg 0.50491 0.08333 0.14205 1.00000 1
Mg32 Mg 0.00020 0.41667 0.14189 1.00000 1
Mg33 Mg 0.50000 0.25021 0.14199 1.00000 1
Mg34 Mg 0.25491 0.99841 0.14012 1.00000 1
Mg35 Mg 0.50000 0.75329 0.13993 1.00000 1
Mg36 Mg 0.24547 0.49831 0.14008 1.00000 1
Mg37 Mg 0.00000 0.08333 0.25000 1.00000 1
