# Supplementary material for: Data in support of crystal structures of highly-ordered long-period stacking-ordered phases with 18R, 14H and 10H-type stacking sequences in the Mg–Zn–Y system
Source: Data Brief. 2015 Sep 25;5:314–20. doi: 10.1016/j.dib.2015.09.005 (PMC4600877; doi:10.1016/j.dib.2015.09.005)
Supplement: Supplementary file 1 — Supplementary material [file mmc1.zip › cif_other MDO polytypes/14H-type/14H_A4-2O_addY.cif]

data_Mg-Zn-Y_LPSO-OD_14H_A4-2O_Y

_publ_contact_author_name 'Kyosuke KISHIDA'
_publ_contact_author_address
;
Department of Materials Science and Engineering
Kyoto University
Sakyo-ku, Kyoto, 606-8501, Japan
;
_publ_contact_author_email     kishida.kyosuke.6w@kyoto-u.ac.jp

_chemical_formula_sum 'Mg70 Y9 Zn6'

_symmetry_cell_setting orthorhombic
_symmetry_Int_Tables_number 20
_symmetry_space_group_name_H-M 'C 2 2 21'
_symmetry_space_group_name_Hall 'C 2c 2'

loop_
_symmetry_equiv_pos_as_xyz
   'x, y, z'
   '-x, -y, z+1/2'
   '-x, y, -z+1/2'
   'x, -y, -z'
   'x+1/2, y+1/2, z'
   '-x+1/2, -y+1/2, z+1/2'
   '-x+1/2, y+1/2, -z+1/2'
   'x+1/2, -y+1/2, -z'

_cell_length_a     11.18087
_cell_length_b     19.39644
_cell_length_c     36.45098

_cell_angle_alpha     90
_cell_angle_beta      90
_cell_angle_gamma     90

_cell_volume       7905.090283
_exptl_crystal_density_diffrn 2.431531

loop_
  _atom_site_label
  _atom_site_type_symbol
  _atom_site_fract_x
  _atom_site_fract_y
  _atom_site_fract_z
  _atom_site_occupancy
  _atom_site_B_iso_or_equiv
Y1   Y  0.99985 0.08351 0.15236 1.00000 1
Y2   Y  0.64889 0.43425 0.21825 1.00000 1
Y3   Y  0.20121 0.58349 0.21799 1.00000 1
Y4   Y  0.14918 0.23289 0.21799 1.00000 1
Y5   Y  0.00000 0.08372 0.25000 1.00000 1
Zn1  Zn 0.22250 0.08333 0.20107 1.00000 1
Zn2  Zn 0.38912 0.47239 0.20116 1.00000 1
Zn3  Zn 0.88880 0.19480 0.20103 1.00000 1
Mg1  Mg 0.50085 0.91667 0.00035 1.00000 1
Mg2  Mg 0.25075 0.66712 0.00033 1.00000 1
Mg3  Mg 0.24975 0.16574 0.00030 1.00000 1
Mg4  Mg 0.99936 0.24966 0.99995 1.00000 1
Mg5  Mg 0.74964 0.50000 0.00000 1.00000 1
Mg6  Mg 0.75207 0.00000 0.00000 1.00000 1
Mg7  Mg 0.42027 0.16610 0.07037 1.00000 1
Mg8  Mg 0.49932 0.58292 0.99978 1.00000 1
Mg9  Mg 0.41452 0.83470 0.07036 1.00000 1
Mg10 Mg 0.16528 0.24843 0.07000 1.00000 1
Mg11 Mg 0.16622 0.75224 0.07051 1.00000 1
Mg12 Mg 0.16480 0.08300 0.07124 1.00000 1
Mg13 Mg 0.42005 0.00054 0.07041 1.00000 1
Mg14 Mg 0.66705 0.91481 0.07046 1.00000 1
Mg15 Mg 0.41455 0.33226 0.07059 1.00000 1
Mg16 Mg 0.67042 0.08333 0.07001 1.00000 1
Mg17 Mg 0.99916 0.91321 0.13991 1.00000 1
Mg18 Mg 0.25587 0.16817 0.13977 1.00000 1
Mg19 Mg 0.41767 0.66574 0.07105 1.00000 1
Mg20 Mg 0.74468 0.16896 0.13975 1.00000 1
Mg21 Mg 0.41785 0.50084 0.07128 1.00000 1
Mg22 Mg 0.66510 0.41844 0.07020 1.00000 1
Mg23 Mg 0.41002 0.32829 0.21284 1.00000 1
Mg24 Mg 0.16209 0.41092 0.21280 1.00000 1
Mg25 Mg 0.92777 0.50061 0.21291 1.00000 1
Mg26 Mg 0.74789 0.33568 0.14211 1.00000 1
Mg27 Mg 0.24788 0.33111 0.14204 1.00000 1
Mg28 Mg 0.42783 0.16622 0.21288 1.00000 1
Mg29 Mg 0.91006 0.33877 0.21294 1.00000 1
Mg30 Mg 0.66188 0.25602 0.21298 1.00000 1
Mg31 Mg 0.50422 0.08333 0.14201 1.00000 1
Mg32 Mg 0.00014 0.41667 0.14180 1.00000 1
Mg33 Mg 0.50000 0.25015 0.14188 1.00000 1
Mg34 Mg 0.25591 0.99844 0.13991 1.00000 1
Mg35 Mg 0.49937 0.75376 0.13970 1.00000 1
Mg36 Mg 0.24504 0.49785 0.13982 1.00000 1
