# Supplementary material for: Data in support of crystal structures of highly-ordered long-period stacking-ordered phases with 18R, 14H and 10H-type stacking sequences in the Mg–Zn–Y system
Source: Data Brief. 2015 Sep 25;5:314–20. doi: 10.1016/j.dib.2015.09.005 (PMC4600877; doi:10.1016/j.dib.2015.09.005)
Supplement: Supplementary file 1 — Supplementary material [file mmc1.zip › cif_other MDO polytypes/14H-type/14H_A4-2O_addZn.cif]

data_Mg-Zn-Y_LPSO-OD_14H_A4-2O_Zn

_publ_contact_author_name 'Kyosuke KISHIDA'
_publ_contact_author_address
;
Department of Materials Science and Engineering
Kyoto University
Sakyo-ku, Kyoto, 606-8501, Japan
;
_publ_contact_author_email     kishida.kyosuke.6w@kyoto-u.ac.jp

_chemical_formula_sum 'Mg70 Y8 Zn7'

_symmetry_cell_setting orthorhombic
_symmetry_Int_Tables_number 20
_symmetry_space_group_name_H-M 'C 2 2 21'
_symmetry_space_group_name_Hall 'C 2c 2'

loop_
_symmetry_equiv_pos_as_xyz
   'x, y, z'
   '-x, -y, z+1/2'
   '-x, y, -z+1/2'
   'x, -y, -z'
   'x+1/2, y+1/2, z'
   '-x+1/2, -y+1/2, z+1/2'
   '-x+1/2, y+1/2, -z+1/2'
   'x+1/2, -y+1/2, -z'

_cell_length_a     11.14557
_cell_length_b     19.33478
_cell_length_c     36.37033

_cell_angle_alpha     90
_cell_angle_beta      90
_cell_angle_gamma     90

_cell_volume       7837.702239
_exptl_crystal_density_diffrn 2.432511

loop_
  _atom_site_label
  _atom_site_type_symbol
  _atom_site_fract_x
  _atom_site_fract_y
  _atom_site_fract_z
  _atom_site_occupancy
  _atom_site_B_iso_or_equiv
Y1   Y  0.99990 0.08344 0.15593 1.00000 1
Y2   Y  0.64394 0.43929 0.21941 1.00000 1
Y3   Y  0.21181 0.58355 0.21930 1.00000 1
Y4   Y  0.14409 0.22747 0.21928 1.00000 1
Zn1  Zn 0.22560 0.08333 0.20060 1.00000 1
Zn2  Zn 0.38748 0.47086 0.20072 1.00000 1
Zn3  Zn 0.88732 0.19628 0.20057 1.00000 1
Zn4  Zn 0.00000 0.08286 0.25000 1.00000 1
Mg1  Mg 0.50089 0.91667 0.00036 1.00000 1
Mg2  Mg 0.25098 0.66712 0.00038 1.00000 1
Mg3  Mg 0.24945 0.16560 0.00034 1.00000 1
Mg4  Mg 0.99926 0.24953 0.99997 1.00000 1
Mg5  Mg 0.74929 0.50000 0.00000 1.00000 1
Mg6  Mg 0.75257 0.00000 0.00000 1.00000 1
Mg7  Mg 0.41933 0.16621 0.07048 1.00000 1
Mg8  Mg 0.49927 0.58276 0.99989 1.00000 1
Mg9  Mg 0.41495 0.83422 0.07045 1.00000 1
Mg10 Mg 0.16593 0.24899 0.06987 1.00000 1
Mg11 Mg 0.16650 0.75176 0.07065 1.00000 1
Mg12 Mg 0.16390 0.08299 0.07177 1.00000 1
Mg13 Mg 0.41884 0.00051 0.07049 1.00000 1
Mg14 Mg 0.66738 0.91534 0.07062 1.00000 1
Mg15 Mg 0.41521 0.33283 0.07066 1.00000 1
Mg16 Mg 0.66936 0.08320 0.06991 1.00000 1
Mg17 Mg 0.00054 0.91370 0.14010 1.00000 1
Mg18 Mg 0.25463 0.16856 0.13993 1.00000 1
Mg19 Mg 0.41830 0.66524 0.07156 1.00000 1
Mg20 Mg 0.74476 0.16813 0.13994 1.00000 1
Mg21 Mg 0.41840 0.50125 0.07181 1.00000 1
Mg22 Mg 0.66552 0.41798 0.07011 1.00000 1
Mg23 Mg 0.40955 0.32821 0.21322 1.00000 1
Mg24 Mg 0.16217 0.41057 0.21322 1.00000 1
Mg25 Mg 0.92822 0.50081 0.21320 1.00000 1
Mg26 Mg 0.74781 0.33577 0.14220 1.00000 1
Mg27 Mg 0.24780 0.33106 0.14216 1.00000 1
Mg28 Mg 0.42829 0.16598 0.21318 1.00000 1
Mg29 Mg 0.90969 0.33879 0.21324 1.00000 1
Mg30 Mg 0.66207 0.25642 0.21328 1.00000 1
Mg31 Mg 0.50458 0.08333 0.14210 1.00000 1
Mg32 Mg 0.00021 0.41667 0.14182 1.00000 1
Mg33 Mg 0.50000 0.25021 0.14190 1.00000 1
Mg34 Mg 0.25459 0.99801 0.14007 1.00000 1
Mg35 Mg 0.50073 0.75330 0.13989 1.00000 1
Mg36 Mg 0.24511 0.49869 0.14005 1.00000 1
