# Supplementary material for: Data in support of crystal structures of highly-ordered long-period stacking-ordered phases with 18R, 14H and 10H-type stacking sequences in the Mg–Zn–Y system
Source: Data Brief. 2015 Sep 25;5:314–20. doi: 10.1016/j.dib.2015.09.005 (PMC4600877; doi:10.1016/j.dib.2015.09.005)
Supplement: Supplementary file 1 — Supplementary material [file mmc1.zip › cif_other MDO polytypes/18R-type/18R_C1-1M.cif]

data_Mg-Zn-Y_LPSO-OD_18R_C1-1M

_publ_contact_author_name 'Kyosuke KISHIDA'
_publ_contact_author_address
;
Department of Materials Science and Engineering
Kyoto University
Sakyo-ku, Kyoto, 606-8501, Japan
;
_publ_contact_author_email     kishida.kyosuke.6w@kyoto-u.ac.jp

_chemical_formula_sum 'Mg58 Y8 Zn6'

_symmetry_cell_setting 'monoclinic'
_symmetry_Int_Tables_number 12
_symmetry_space_group_name_H-M 'C 2/m'
_symmetry_space_group_name_Hall '-C 2y'

loop_
_symmetry_equiv_pos_as_xyz
   'x, y, z'
   '-x, -y, -z'
   '-x, y, -z'
   'x, -y, z'
   'x+1/2, y+1/2, z'
   '-x+1/2, -y+1/2, -z'
   '-x+1/2, y+1/2, -z'
   'x+1/2, -y+1/2, z'

_cell_length_a     11.15644
_cell_length_b     19.36444
_cell_length_c     16.09418

_cell_angle_alpha     90
_cell_angle_beta      103.53871
_cell_angle_gamma     90

_cell_volume       3380.340107
_exptl_crystal_density_diffrn 2.469233

loop_
  _atom_site_label
  _atom_site_type_symbol
  _atom_site_fract_x
  _atom_site_fract_y
  _atom_site_fract_z
  _atom_site_occupancy
  _atom_site_B_iso_or_equiv
Y1   Y  0.33282 0.14321 0.42870 1.00000 1
Y2   Y  0.42782 0.00000 0.28340 1.00000 1
Y3   Y  0.23846 0.00000 0.56993 1.00000 1
Zn1  Zn 0.42393 0.11599 0.61810 1.00000 1
Zn2  Zn 0.22782 0.00000 0.38074 1.00000 1
Mg1  Mg 0.05425 0.24897 0.91752 1.00000 1
Mg2  Mg 0.16746 0.24912 0.24985 1.00000 1
Mg3  Mg 0.06143 0.24367 0.41447 1.00000 1
Mg4  Mg 0.18945 0.17308 0.58545 1.00000 1
Mg5  Mg 0.41192 0.17023 0.24285 1.00000 1
Mg6  Mg 0.30677 0.16744 0.91815 1.00000 1
Mg7  Mg 0.32895 0.08381 0.75619 1.00000 1
Mg8  Mg 0.04126 0.08294 0.41429 1.00000 1
Mg9  Mg 0.15955 0.08641 0.24250 1.00000 1
Mg10 Mg 0.19379 0.16611 0.08028 1.00000 1
Mg11 Mg 0.08425 0.16652 0.75199 1.00000 1
Mg12 Mg 0.19798 0.00000 0.08555 1.00000 1
Mg13 Mg 0.08548 0.00000 0.75000 1.00000 1
Mg14 Mg 0.30830 0.00000 0.91919 1.00000 1
Mg15 Mg 0.44447 0.08197 0.08504 1.00000 1
Mg16 Mg 0.05919 0.08223 0.91857 1.00000 1
