# Supplementary material for: Data in support of crystal structures of highly-ordered long-period stacking-ordered phases with 18R, 14H and 10H-type stacking sequences in the Mg–Zn–Y system
Source: Data Brief. 2015 Sep 25;5:314–20. doi: 10.1016/j.dib.2015.09.005 (PMC4600877; doi:10.1016/j.dib.2015.09.005)
Supplement: Supplementary file 1 — Supplementary material [file mmc1.zip › cif_other MDO polytypes/18R-type/18R_C1-1M_addMg.cif]

data_Mg-Zn-Y_LPSO-OD_18R_C1-1M_Mg

_publ_contact_author_name 'Kyosuke KISHIDA'
_publ_contact_author_address
;
Department of Materials Science and Engineering
Kyoto University
Sakyo-ku, Kyoto, 606-8501, Japan
;
_publ_contact_author_email     kishida.kyosuke.6w@kyoto-u.ac.jp

_chemical_formula_sum 'Mg59 Y8 Zn6'

_symmetry_cell_setting 'monoclinic'
_symmetry_Int_Tables_number 12
_symmetry_space_group_name_H-M 'C 2/m'
_symmetry_space_group_name_Hall '-C 2y'

loop_
_symmetry_equiv_pos_as_xyz
   'x, y, z'
   '-x, -y, -z'
   '-x, y, -z'
   'x, -y, z'
   'x+1/2, y+1/2, z'
   '-x+1/2, -y+1/2, -z'
   '-x+1/2, y+1/2, -z'
   'x+1/2, -y+1/2, z'

_cell_length_a     11.16395
_cell_length_b     19.36702
_cell_length_c     16.08177

_cell_angle_alpha     90
_cell_angle_beta      103.58980
_cell_angle_gamma     90

_cell_volume       3379.730468
_exptl_crystal_density_diffrn 2.493561

loop_
  _atom_site_label
  _atom_site_type_symbol
  _atom_site_fract_x
  _atom_site_fract_y
  _atom_site_fract_z
  _atom_site_occupancy
  _atom_site_B_iso_or_equiv
Y1   Y  0.32915 0.14650 0.42702 1.00000 1
Y2   Y  0.42569 0.00000 0.27630 1.00000 1
Y3   Y  0.23187 0.00000 0.57208 1.00000 1
Zn1  Zn 0.42673 0.11138 0.61364 1.00000 1
Zn2  Zn 0.23864 0.00000 0.38540 1.00000 1
Mg1  Mg 0.05398 0.24848 0.91723 1.00000 1
Mg2  Mg 0.16897 0.24741 0.24874 1.00000 1
Mg3  Mg 0.06117 0.24501 0.41408 1.00000 1
Mg4  Mg 0.19124 0.17235 0.58558 1.00000 1
Mg5  Mg 0.41515 0.16982 0.24383 1.00000 1
Mg6  Mg 0.30661 0.16776 0.91791 1.00000 1
Mg7  Mg 0.33054 0.08503 0.75537 1.00000 1
Mg8  Mg 0.04353 0.08257 0.41412 1.00000 1
Mg9  Mg 0.15920 0.08493 0.24358 1.00000 1
Mg10 Mg 0.19508 0.16514 0.08099 1.00000 1
Mg11 Mg 0.08399 0.16644 0.75117 1.00000 1
Mg12 Mg 0.19722 0.00000 0.08409 1.00000 1
Mg13 Mg 0.08895 0.00000 0.75069 1.00000 1
Mg14 Mg 0.30949 0.00000 0.91819 1.00000 1
Mg15 Mg 0.44450 0.08236 0.08391 1.00000 1
Mg16 Mg 0.05888 0.08221 0.91801 1.00000 1
Mg17 Mg 0.50000 0.00000 0.50000 1.00000 1
