# Supplementary material for: Data in support of crystal structures of highly-ordered long-period stacking-ordered phases with 18R, 14H and 10H-type stacking sequences in the Mg–Zn–Y system
Source: Data Brief. 2015 Sep 25;5:314–20. doi: 10.1016/j.dib.2015.09.005 (PMC4600877; doi:10.1016/j.dib.2015.09.005)
Supplement: Supplementary file 1 — Supplementary material [file mmc1.zip › cif_other MDO polytypes/18R-type/18R_C1-1M_addY.cif]

data_Mg-Zn-Y_LPSO-OD_18R_C1-1M_Y

_publ_contact_author_name 'Kyosuke KISHIDA'
_publ_contact_author_address
;
Department of Materials Science and Engineering
Kyoto University
Sakyo-ku, Kyoto, 606-8501, Japan
;
_publ_contact_author_email     kishida.kyosuke.6w@kyoto-u.ac.jp

_chemical_formula_sum 'Mg58 Y9 Zn6'

_symmetry_cell_setting 'monoclinic'
_symmetry_Int_Tables_number 12
_symmetry_space_group_name_H-M 'C 2/m'
_symmetry_space_group_name_Hall '-C 2y'

loop_
_symmetry_equiv_pos_as_xyz
   'x, y, z'
   '-x, -y, -z'
   '-x, y, -z'
   'x, -y, z'
   'x+1/2, y+1/2, z'
   '-x+1/2, -y+1/2, -z'
   '-x+1/2, y+1/2, -z'
   'x+1/2, -y+1/2, z'

_cell_length_a     11.19287
_cell_length_b     19.40051
_cell_length_c     16.11833

_cell_angle_alpha     90
_cell_angle_beta      103.59156
_cell_angle_gamma     90

_cell_volume       3402.036439
_exptl_crystal_density_diffrn 2.540275

loop_
  _atom_site_label
  _atom_site_type_symbol
  _atom_site_fract_x
  _atom_site_fract_y
  _atom_site_fract_z
  _atom_site_occupancy
  _atom_site_B_iso_or_equiv
Y1   Y  0.32593 0.14918 0.42553 1.00000 1
Y2   Y  0.42361 0.00000 0.27214 1.00000 1
Y3   Y  0.22666 0.00000 0.57348 1.00000 1
Y4   Y  0.50000 0.00000 0.50000 1.00000 1
Zn1  Zn 0.42710 0.11105 0.61372 1.00000 1
Zn2  Zn 0.23907 0.00000 0.38562 1.00000 1
Mg1  Mg 0.05361 0.24827 0.91733 1.00000 1
Mg2  Mg 0.16857 0.24766 0.24869 1.00000 1
Mg3  Mg 0.06076 0.24477 0.41356 1.00000 1
Mg4  Mg 0.19105 0.17246 0.58616 1.00000 1
Mg5  Mg 0.41544 0.17038 0.24347 1.00000 1
Mg6  Mg 0.30635 0.16828 0.91794 1.00000 1
Mg7  Mg 0.33046 0.08554 0.75580 1.00000 1
Mg8  Mg 0.04306 0.08277 0.41367 1.00000 1
Mg9  Mg 0.15797 0.08492 0.24325 1.00000 1
Mg10 Mg 0.19531 0.16493 0.08101 1.00000 1
Mg11 Mg 0.08425 0.16642 0.75147 1.00000 1
Mg12 Mg 0.19624 0.00000 0.08356 1.00000 1
Mg13 Mg 0.08849 0.00000 0.75077 1.00000 1
Mg14 Mg 0.30987 0.00000 0.91811 1.00000 1
Mg15 Mg 0.44439 0.08267 0.08333 1.00000 1
Mg16 Mg 0.05945 0.08220 0.91811 1.00000 1
