# Supplementary material for: Data in support of crystal structures of highly-ordered long-period stacking-ordered phases with 18R, 14H and 10H-type stacking sequences in the Mg–Zn–Y system
Source: Data Brief. 2015 Sep 25;5:314–20. doi: 10.1016/j.dib.2015.09.005 (PMC4600877; doi:10.1016/j.dib.2015.09.005)
Supplement: Supplementary file 1 — Supplementary material [file mmc1.zip › cif_other MDO polytypes/18R-type/18R_C1-1M_addZn.cif]

data_Mg-Zn-Y_LPSO-OD_18R_C1-1M_Zn

_publ_contact_author_name 'Kyosuke KISHIDA'
_publ_contact_author_address
;
Department of Materials Science and Engineering
Kyoto University
Sakyo-ku, Kyoto, 606-8501, Japan
;
_publ_contact_author_email     kishida.kyosuke.6w@kyoto-u.ac.jp

_chemical_formula_sum 'Mg58 Y8 Zn7'

_symmetry_cell_setting 'monoclinic'
_symmetry_Int_Tables_number 12
_symmetry_space_group_name_H-M 'C 2/m'
_symmetry_space_group_name_Hall '-C 2y'

loop_
_symmetry_equiv_pos_as_xyz
   'x, y, z'
   '-x, -y, -z'
   '-x, y, -z'
   'x, -y, z'
   'x+1/2, y+1/2, z'
   '-x+1/2, -y+1/2, -z'
   '-x+1/2, y+1/2, -z'
   'x+1/2, -y+1/2, z'

_cell_length_a     11.14791
_cell_length_b     19.34217
_cell_length_c     16.06985

_cell_angle_alpha     90
_cell_angle_beta      103.52780
_cell_angle_gamma     90

_cell_volume       3368.925019
_exptl_crystal_density_diffrn 2.542062

loop_
  _atom_site_label
  _atom_site_type_symbol
  _atom_site_fract_x
  _atom_site_fract_y
  _atom_site_fract_z
  _atom_site_occupancy
  _atom_site_B_iso_or_equiv
Y1   Y  0.33212 0.14391 0.42840 1.00000 1
Y2   Y  0.42724 0.00000 0.28059 1.00000 1
Y3   Y  0.23681 0.00000 0.57065 1.00000 1
Zn1  Zn 0.42579 0.11276 0.61500 1.00000 1
Zn2  Zn 0.23542 0.00000 0.38405 1.00000 1
Zn3  Zn 0.50000 0.00000 0.50000 1.00000 1
Mg1  Mg 0.05414 0.24868 0.91716 1.00000 1
Mg2  Mg 0.16866 0.24776 0.24890 1.00000 1
Mg3  Mg 0.06170 0.24463 0.41443 1.00000 1
Mg4  Mg 0.19082 0.17273 0.58537 1.00000 1
Mg5  Mg 0.41415 0.16983 0.24374 1.00000 1
Mg6  Mg 0.30690 0.16748 0.91804 1.00000 1
Mg7  Mg 0.32992 0.08450 0.75555 1.00000 1
Mg8  Mg 0.04282 0.08252 0.41436 1.00000 1
Mg9  Mg 0.15960 0.08542 0.24343 1.00000 1
Mg10 Mg 0.19468 0.16551 0.08064 1.00000 1
Mg11 Mg 0.08408 0.16648 0.75137 1.00000 1
Mg12 Mg 0.19809 0.00000 0.08489 1.00000 1
Mg13 Mg 0.08813 0.00000 0.75066 1.00000 1
Mg14 Mg 0.30892 0.00000 0.91879 1.00000 1
Mg15 Mg 0.44469 0.08210 0.08459 1.00000 1
Mg16 Mg 0.05863 0.08216 0.91812 1.00000 1
