# Supplementary material for: Data in support of crystal structures of highly-ordered long-period stacking-ordered phases with 18R, 14H and 10H-type stacking sequences in the Mg–Zn–Y system
Source: Data Brief. 2015 Sep 25;5:314–20. doi: 10.1016/j.dib.2015.09.005 (PMC4600877; doi:10.1016/j.dib.2015.09.005)
Supplement: Supplementary file 1 — Supplementary material [file mmc1.zip › cif_other MDO polytypes/18R-type/18R_C1-2M.cif]

data_Mg-Zn-Y_LPSO-OD_18R_C1-2M

_publ_contact_author_name 'Kyosuke KISHIDA'
_publ_contact_author_address
;
Department of Materials Science and Engineering
Kyoto University
Sakyo-ku, Kyoto, 606-8501, Japan
;
_publ_contact_author_email     kishida.kyosuke.6w@kyoto-u.ac.jp

_chemical_formula_sum 'Mg58 Y8 Zn6'

_symmetry_cell_setting 'monoclinic'
_symmetry_Int_Tables_number 15
_symmetry_space_group_name_H-M 'C 2/c'
_symmetry_space_group_name_Hall '-C 2yc'

loop_
_symmetry_equiv_pos_as_xyz
   'x, y, z'
   '-x, -y, -z'
   '-x, y, -z+1/2'
   'x, -y, z+1/2'
   'x+1/2, y+1/2, z'
   '-x+1/2, -y+1/2, -z'
   '-x+1/2, y+1/2, -z+1/2'
   'x+1/2, -y+1/2, z+1/2'

_cell_length_a     11.16984
_cell_length_b     19.34381
_cell_length_c     31.52238

_cell_angle_alpha     90
_cell_angle_beta      96.86730
_cell_angle_gamma     90

_cell_volume       6762.090837
_exptl_crystal_density_diffrn 2.468717

loop_
  _atom_site_label
  _atom_site_type_symbol
  _atom_site_fract_x
  _atom_site_fract_y
  _atom_site_fract_z
  _atom_site_occupancy
  _atom_site_B_iso_or_equiv
Y1   Y  0.63084 0.44105 0.21490 1.00000 1
Y2   Y  0.13104 0.22673 0.21445 1.00000 1
Y3   Y  0.70154 0.08369 0.21429 1.00000 1
Y4   Y  0.96352 0.08354 0.14135 1.00000 1
Zn1  Zn 0.36413 0.46805 0.19074 1.00000 1
Zn2  Zn 0.21147 0.08378 0.19099 1.00000 1
Zn3  Zn 0.86401 0.19958 0.19060 1.00000 1
Mg1  Mg 0.39540 0.32752 0.20716 1.00000 1
Mg2  Mg 0.91485 0.50062 0.20731 1.00000 1
Mg3  Mg 0.89526 0.33982 0.20735 1.00000 1
Mg4  Mg 0.64639 0.25703 0.20736 1.00000 1
Mg5  Mg 0.41508 0.16667 0.20725 1.00000 1
Mg6  Mg 0.14624 0.41027 0.20713 1.00000 1
Mg7  Mg 0.70696 0.33475 0.12521 1.00000 1
Mg8  Mg 0.20729 0.33242 0.12485 1.00000 1
Mg9  Mg 0.46029 0.08333 0.12489 1.00000 1
Mg10 Mg 0.45816 0.25046 0.12409 1.00000 1
Mg11 Mg 0.95734 0.41691 0.12408 1.00000 1
Mg12 Mg 0.71114 0.49725 0.12185 1.00000 1
Mg13 Mg 0.45943 0.41331 0.12179 1.00000 1
Mg14 Mg 0.21150 0.16967 0.12150 1.00000 1
Mg15 Mg 0.20040 0.49929 0.12138 1.00000 1
Mg16 Mg 0.95929 0.25401 0.12135 1.00000 1
Mg17 Mg 0.70006 0.16761 0.12129 1.00000 1
Mg18 Mg 0.84917 0.16502 0.04274 1.00000 1
Mg19 Mg 0.09550 0.08280 0.04248 1.00000 1
Mg20 Mg 0.84924 0.00081 0.04252 1.00000 1
Mg21 Mg 0.35006 0.16649 0.04130 1.00000 1
Mg22 Mg 0.09587 0.41510 0.04126 1.00000 1
Mg23 Mg 0.34505 0.33333 0.04088 1.00000 1
Mg24 Mg 0.34796 0.00094 0.04088 1.00000 1
Mg25 Mg 0.59718 0.25219 0.04079 1.00000 1
Mg26 Mg 0.84351 0.33436 0.04081 1.00000 1
Mg27 Mg 0.59565 0.41779 0.04045 1.00000 1
Mg28 Mg 0.09604 0.24928 0.04017 1.00000 1
Mg29 Mg 0.59806 0.08333 0.04013 1.00000 1
