# Supplementary material for: Data in support of crystal structures of highly-ordered long-period stacking-ordered phases with 18R, 14H and 10H-type stacking sequences in the Mg–Zn–Y system
Source: Data Brief. 2015 Sep 25;5:314–20. doi: 10.1016/j.dib.2015.09.005 (PMC4600877; doi:10.1016/j.dib.2015.09.005)
Supplement: Supplementary file 1 — Supplementary material [file mmc1.zip › cif_other MDO polytypes/18R-type/18R_C1-2M_addMg.cif]

data_Mg-Zn-Y_LPSO-OD_18R_C1-2M_Mg

_publ_contact_author_name 'Kyosuke KISHIDA'
_publ_contact_author_address
;
Department of Materials Science and Engineering
Kyoto University
Sakyo-ku, Kyoto, 606-8501, Japan
;
_publ_contact_author_email     kishida.kyosuke.6w@kyoto-u.ac.jp

_chemical_formula_sum 'Mg59 Y8 Zn6'

_symmetry_cell_setting 'monoclinic'
_symmetry_Int_Tables_number 15
_symmetry_space_group_name_H-M 'C 2/c'
_symmetry_space_group_name_Hall '-C 2yc'

loop_
_symmetry_equiv_pos_as_xyz
   'x, y, z'
   '-x, -y, -z'
   '-x, y, -z+1/2'
   'x, -y, z+1/2'
   'x+1/2, y+1/2, z'
   '-x+1/2, -y+1/2, -z'
   '-x+1/2, y+1/2, -z+1/2'
   'x+1/2, -y+1/2, z+1/2'

_cell_length_a     11.16956
_cell_length_b     19.35814
_cell_length_c     31.50024

_cell_angle_alpha     90
_cell_angle_beta      96.86860
_cell_angle_gamma     90

_cell_volume       6762.159308
_exptl_crystal_density_diffrn 2.492566

loop_
  _atom_site_label
  _atom_site_type_symbol
  _atom_site_fract_x
  _atom_site_fract_y
  _atom_site_fract_z
  _atom_site_occupancy
  _atom_site_B_iso_or_equiv
Y1   Y  0.63423 0.43751 0.21394 1.00000 1
Y2   Y  0.13425 0.23006 0.21357 1.00000 1
Y3   Y  0.69494 0.08371 0.21355 1.00000 1
Y4   Y  0.96249 0.08364 0.13823 1.00000 1
Zn1  Zn 0.36952 0.47235 0.19300 1.00000 1
Zn2  Zn 0.20368 0.08372 0.19312 1.00000 1
Zn3  Zn 0.86926 0.19527 0.19296 1.00000 1
Mg1  Mg 0.39564 0.32879 0.20699 1.00000 1
Mg2  Mg 0.91307 0.50125 0.20717 1.00000 1
Mg3  Mg 0.89585 0.33868 0.20729 1.00000 1
Mg4  Mg 0.64800 0.25625 0.20727 1.00000 1
Mg5  Mg 0.41301 0.16630 0.20705 1.00000 1
Mg6  Mg 0.14791 0.41120 0.20687 1.00000 1
Mg7  Mg 0.70537 0.33620 0.12473 1.00000 1
Mg8  Mg 0.20550 0.33100 0.12425 1.00000 1
Mg9  Mg 0.46302 0.08351 0.12439 1.00000 1
Mg10 Mg 0.45826 0.25062 0.12435 1.00000 1
Mg11 Mg 0.95733 0.41703 0.12435 1.00000 1
Mg12 Mg 0.71181 0.49878 0.12222 1.00000 1
Mg13 Mg 0.45704 0.41393 0.12219 1.00000 1
Mg14 Mg 0.21216 0.16830 0.12197 1.00000 1
Mg15 Mg 0.20257 0.49837 0.12186 1.00000 1
Mg16 Mg 0.95700 0.25370 0.12191 1.00000 1
Mg17 Mg 0.70196 0.16873 0.12187 1.00000 1
Mg18 Mg 0.84868 0.16539 0.04214 1.00000 1
Mg19 Mg 0.09587 0.08288 0.04199 1.00000 1
Mg20 Mg 0.84883 0.00056 0.04195 1.00000 1
Mg21 Mg 0.35009 0.16654 0.04141 1.00000 1
Mg22 Mg 0.09592 0.41516 0.04130 1.00000 1
Mg23 Mg 0.34511 0.33311 0.04098 1.00000 1
Mg24 Mg 0.34836 0.00088 0.04105 1.00000 1
Mg25 Mg 0.59716 0.25198 0.04098 1.00000 1
Mg26 Mg 0.84400 0.33429 0.04102 1.00000 1
Mg27 Mg 0.59521 0.41838 0.04078 1.00000 1
Mg28 Mg 0.09539 0.24862 0.04050 1.00000 1
Mg29 Mg 0.59968 0.08333 0.04047 1.00000 1
Mg30 Mg 0.50000 0.58371 0.25000 1.00000 1
