# Supplementary material for: Data in support of crystal structures of highly-ordered long-period stacking-ordered phases with 18R, 14H and 10H-type stacking sequences in the Mg–Zn–Y system
Source: Data Brief. 2015 Sep 25;5:314–20. doi: 10.1016/j.dib.2015.09.005 (PMC4600877; doi:10.1016/j.dib.2015.09.005)
Supplement: Supplementary file 1 — Supplementary material [file mmc1.zip › cif_other MDO polytypes/18R-type/18R_C1-2M_addY.cif]

data_Mg-Zn-Y_LPSO-OD_18R_C1-2M_Y

_publ_contact_author_name 'Kyosuke KISHIDA'
_publ_contact_author_address
;
Department of Materials Science and Engineering
Kyoto University
Sakyo-ku, Kyoto, 606-8501, Japan
;
_publ_contact_author_email     kishida.kyosuke.6w@kyoto-u.ac.jp

_chemical_formula_sum 'Mg58 Y9 Zn6'

_symmetry_cell_setting 'monoclinic'
_symmetry_Int_Tables_number 15
_symmetry_space_group_name_H-M 'C 2/c'
_symmetry_space_group_name_Hall '-C 2yc'

loop_
_symmetry_equiv_pos_as_xyz
   'x, y, z'
   '-x, -y, -z'
   '-x, y, -z+1/2'
   'x, -y, z+1/2'
   'x+1/2, y+1/2, z'
   '-x+1/2, -y+1/2, -z'
   '-x+1/2, y+1/2, -z+1/2'
   'x+1/2, -y+1/2, z+1/2'

_cell_length_a     11.19384
_cell_length_b     19.40493
_cell_length_c     31.56467

_cell_angle_alpha     90
_cell_angle_beta      96.86760
_cell_angle_gamma     90

_cell_volume       6807.147876
_exptl_crystal_density_diffrn 2.539128

loop_
  _atom_site_label
  _atom_site_type_symbol
  _atom_site_fract_x
  _atom_site_fract_y
  _atom_site_fract_z
  _atom_site_occupancy
  _atom_site_B_iso_or_equiv
Y1   Y  0.63675 0.43471 0.21323 1.00000 1
Y2   Y  0.13670 0.23282 0.21278 1.00000 1
Y3   Y  0.68923 0.08366 0.21277 1.00000 1
Y4   Y  0.96142 0.08392 0.13611 1.00000 1
Y5   Y  0.50000 0.58373 0.25000 1.00000 1
Zn1  Zn 0.36991 0.47270 0.19301 1.00000 1
Zn2  Zn 0.20299 0.08374 0.19310 1.00000 1
Zn3  Zn 0.86948 0.19514 0.19298 1.00000 1
Mg1  Mg 0.39556 0.32852 0.20666 1.00000 1
Mg2  Mg 0.91339 0.50103 0.20693 1.00000 1
Mg3  Mg 0.89590 0.33901 0.20710 1.00000 1
Mg4  Mg 0.64744 0.25630 0.20707 1.00000 1
Mg5  Mg 0.41327 0.16646 0.20678 1.00000 1
Mg6  Mg 0.14737 0.41110 0.20656 1.00000 1
Mg7  Mg 0.70571 0.33592 0.12463 1.00000 1
Mg8  Mg 0.20577 0.33125 0.12425 1.00000 1
Mg9  Mg 0.46243 0.08349 0.12437 1.00000 1
Mg10 Mg 0.45812 0.25065 0.12420 1.00000 1
Mg11 Mg 0.95713 0.41707 0.12421 1.00000 1
Mg12 Mg 0.71278 0.49892 0.12202 1.00000 1
Mg13 Mg 0.45634 0.41348 0.12199 1.00000 1
Mg14 Mg 0.21312 0.16830 0.12180 1.00000 1
Mg15 Mg 0.20192 0.49784 0.12169 1.00000 1
Mg16 Mg 0.95634 0.25431 0.12176 1.00000 1
Mg17 Mg 0.70124 0.16931 0.12172 1.00000 1
Mg18 Mg 0.84817 0.16579 0.04184 1.00000 1
Mg19 Mg 0.09630 0.08300 0.04173 1.00000 1
Mg20 Mg 0.84829 0.00036 0.04173 1.00000 1
Mg21 Mg 0.35082 0.16644 0.04135 1.00000 1
Mg22 Mg 0.09576 0.41480 0.04124 1.00000 1
Mg23 Mg 0.34452 0.33277 0.04093 1.00000 1
Mg24 Mg 0.34929 0.00104 0.04103 1.00000 1
Mg25 Mg 0.59708 0.25231 0.04090 1.00000 1
Mg26 Mg 0.84364 0.33452 0.04094 1.00000 1
Mg27 Mg 0.59518 0.41860 0.04079 1.00000 1
Mg28 Mg 0.09522 0.24838 0.04052 1.00000 1
Mg29 Mg 0.60025 0.08333 0.04050 1.00000 1
