# Supplementary material for: Data in support of crystal structures of highly-ordered long-period stacking-ordered phases with 18R, 14H and 10H-type stacking sequences in the Mg–Zn–Y system
Source: Data Brief. 2015 Sep 25;5:314–20. doi: 10.1016/j.dib.2015.09.005 (PMC4600877; doi:10.1016/j.dib.2015.09.005)
Supplement: Supplementary file 1 — Supplementary material [file mmc1.zip › cif_other MDO polytypes/18R-type/18R_C1-2M_addZn.cif]

data_Mg-Zn-Y_LPSO-OD_18R_C1-2M_Zn

_publ_contact_author_name 'Kyosuke KISHIDA'
_publ_contact_author_address
;
Department of Materials Science and Engineering
Kyoto University
Sakyo-ku, Kyoto, 606-8501, Japan
;
_publ_contact_author_email     kishida.kyosuke.6w@kyoto-u.ac.jp

_chemical_formula_sum 'Mg58 Y8 Zn7'

_symmetry_cell_setting 'monoclinic'
_symmetry_Int_Tables_number 15
_symmetry_space_group_name_H-M 'C 2/c'
_symmetry_space_group_name_Hall '-C 2yc'

loop_
_symmetry_equiv_pos_as_xyz
   'x, y, z'
   '-x, -y, -z'
   '-x, y, -z+1/2'
   'x, -y, z+1/2'
   'x+1/2, y+1/2, z'
   '-x+1/2, -y+1/2, -z'
   '-x+1/2, y+1/2, -z+1/2'
   'x+1/2, -y+1/2, z+1/2'

_cell_length_a     11.15443
_cell_length_b     19.32803
_cell_length_c     31.48116

_cell_angle_alpha     90
_cell_angle_beta      96.84650
_cell_angle_gamma     90

_cell_volume       6738.724310
_exptl_crystal_density_diffrn 2.541733

loop_
  _atom_site_label
  _atom_site_type_symbol
  _atom_site_fract_x
  _atom_site_fract_y
  _atom_site_fract_z
  _atom_site_occupancy
  _atom_site_B_iso_or_equiv
Y1   Y  0.63188 0.43998 0.21457 1.00000 1
Y2   Y  0.13188 0.22749 0.21427 1.00000 1
Y3   Y  0.70021 0.08369 0.21421 1.00000 1
Y4   Y  0.96325 0.08353 0.14026 1.00000 1
Zn1  Zn 0.36799 0.47101 0.19234 1.00000 1
Zn2  Zn 0.20599 0.08366 0.19248 1.00000 1
Zn3  Zn 0.86767 0.19657 0.19230 1.00000 1
Zn4  Zn 0.50000 0.58333 0.25000 1.00000 1
Mg1  Mg 0.39528 0.32842 0.20710 1.00000 1
Mg2  Mg 0.91385 0.50127 0.20728 1.00000 1
Mg3  Mg 0.89539 0.33902 0.20736 1.00000 1
Mg4  Mg 0.64770 0.25667 0.20738 1.00000 1
Mg5  Mg 0.41376 0.16626 0.20719 1.00000 1
Mg6  Mg 0.14756 0.41082 0.20702 1.00000 1
Mg7  Mg 0.70561 0.33598 0.12476 1.00000 1
Mg8  Mg 0.20569 0.33120 0.12434 1.00000 1
Mg9  Mg 0.46263 0.08352 0.12447 1.00000 1
Mg10 Mg 0.45823 0.25058 0.12426 1.00000 1
Mg11 Mg 0.95725 0.41702 0.12427 1.00000 1
Mg12 Mg 0.71139 0.49831 0.12211 1.00000 1
Mg13 Mg 0.45788 0.41381 0.12207 1.00000 1
Mg14 Mg 0.21174 0.16869 0.12192 1.00000 1
Mg15 Mg 0.20209 0.49876 0.12182 1.00000 1
Mg16 Mg 0.95775 0.25367 0.12186 1.00000 1
Mg17 Mg 0.70158 0.16835 0.12182 1.00000 1
Mg18 Mg 0.84907 0.16512 0.04251 1.00000 1
Mg19 Mg 0.09563 0.08277 0.04226 1.00000 1
Mg20 Mg 0.84917 0.00076 0.04225 1.00000 1
Mg21 Mg 0.34975 0.16653 0.04142 1.00000 1
Mg22 Mg 0.09610 0.41530 0.04134 1.00000 1
Mg23 Mg 0.34530 0.33333 0.04094 1.00000 1
Mg24 Mg 0.34792 0.00087 0.04100 1.00000 1
Mg25 Mg 0.59734 0.25188 0.04095 1.00000 1
Mg26 Mg 0.84403 0.33412 0.04098 1.00000 1
Mg27 Mg 0.59550 0.41808 0.04054 1.00000 1
Mg28 Mg 0.09562 0.24890 0.04037 1.00000 1
Mg29 Mg 0.59902 0.08333 0.04031 1.00000 1
