# Supplementary material for: Data in support of crystal structures of highly-ordered long-period stacking-ordered phases with 18R, 14H and 10H-type stacking sequences in the Mg–Zn–Y system
Source: Data Brief. 2015 Sep 25;5:314–20. doi: 10.1016/j.dib.2015.09.005 (PMC4600877; doi:10.1016/j.dib.2015.09.005)
Supplement: Supplementary file 1 — Supplementary material [file mmc1.zip › cif_other MDO polytypes/18R-type/18R_C2-1M.cif]

data_Mg-Zn-Y_LPSO-OD_18R_C2-1M

_publ_contact_author_name 'Kyosuke KISHIDA'
_publ_contact_author_address
;
Department of Materials Science and Engineering
Kyoto University
Sakyo-ku, Kyoto, 606-8501, Japan
;
_publ_contact_author_email     kishida.kyosuke.6w@kyoto-u.ac.jp

_chemical_formula_sum 'Mg58 Y8 Zn6'

_symmetry_cell_setting 'monoclinic'
_symmetry_Int_Tables_number 12
_symmetry_space_group_name_H-M 'C 2/m'
_symmetry_space_group_name_Hall '-C 2y'

loop_
_symmetry_equiv_pos_as_xyz
   'x, y, z'
   '-x, -y, -z'
   '-x, y, -z'
   'x, -y, z'
   'x+1/2, y+1/2, z'
   '-x+1/2, -y+1/2, -z'
   '-x+1/2, y+1/2, -z'
   'x+1/2, -y+1/2, z'

_cell_length_a     11.17285
_cell_length_b     19.35601
_cell_length_c     15.73595

_cell_angle_alpha     90
_cell_angle_beta      96.86712
_cell_angle_gamma     90

_cell_volume       3378.671494
_exptl_crystal_density_diffrn 2.470452

loop_
  _atom_site_label
  _atom_site_type_symbol
  _atom_site_fract_x
  _atom_site_fract_y
  _atom_site_fract_z
  _atom_site_occupancy
  _atom_site_B_iso_or_equiv
Y1   Y  0.96397 0.00000 0.28487 1.00000 1
Y2   Y  0.70133 0.00000 0.42845 1.00000 1
Y3   Y  0.13141 0.14324 0.42902 1.00000 1
Zn1  Zn 0.21190 0.00000 0.38247 1.00000 1
Zn2  Zn 0.86384 0.11605 0.38155 1.00000 1
Mg1  Mg 0.09436 0.00000 0.08516 1.00000 1
Mg2  Mg 0.59761 0.00000 0.08120 1.00000 1
Mg3  Mg 0.34798 0.08278 0.08165 1.00000 1
Mg4  Mg 0.84945 0.08117 0.08505 1.00000 1
Mg5  Mg 0.09707 0.16515 0.08043 1.00000 1
Mg6  Mg 0.59668 0.16829 0.08142 1.00000 1
Mg7  Mg 0.34541 0.24942 0.08238 1.00000 1
Mg8  Mg 0.46031 0.00000 0.25000 1.00000 1
Mg9  Mg 0.21130 0.08583 0.24337 1.00000 1
Mg10 Mg 0.70078 0.08412 0.24255 1.00000 1
Mg11 Mg 0.45789 0.16667 0.24763 1.00000 1
Mg12 Mg 0.95953 0.16986 0.24308 1.00000 1
Mg13 Mg 0.20727 0.24884 0.24965 1.00000 1
Mg14 Mg 0.41490 0.08292 0.41442 1.00000 1
Mg15 Mg 0.64633 0.17315 0.41431 1.00000 1
Mg16 Mg 0.39553 0.24371 0.41453 1.00000 1
