# Supplementary material for: Data in support of crystal structures of highly-ordered long-period stacking-ordered phases with 18R, 14H and 10H-type stacking sequences in the Mg–Zn–Y system
Source: Data Brief. 2015 Sep 25;5:314–20. doi: 10.1016/j.dib.2015.09.005 (PMC4600877; doi:10.1016/j.dib.2015.09.005)
Supplement: Supplementary file 1 — Supplementary material [file mmc1.zip › cif_other MDO polytypes/18R-type/18R_C2-1M_addMg.cif]

data_Mg-Zn-Y_LPSO-OD_18R_C2-1M_Mg

_publ_contact_author_name 'Kyosuke KISHIDA'
_publ_contact_author_address
;
Department of Materials Science and Engineering
Kyoto University
Sakyo-ku, Kyoto, 606-8501, Japan
;
_publ_contact_author_email     kishida.kyosuke.6w@kyoto-u.ac.jp

_chemical_formula_sum 'Mg59 Y8 Zn6'

_symmetry_cell_setting 'monoclinic'
_symmetry_Int_Tables_number 12
_symmetry_space_group_name_H-M 'C 2/m'
_symmetry_space_group_name_Hall '-C 2y'

loop_
_symmetry_equiv_pos_as_xyz
   'x, y, z'
   '-x, -y, -z'
   '-x, y, -z'
   'x, -y, z'
   'x+1/2, y+1/2, z'
   '-x+1/2, -y+1/2, -z'
   '-x+1/2, y+1/2, -z'
   'x+1/2, -y+1/2, z'

_cell_length_a     11.16744
_cell_length_b     19.37637
_cell_length_c     15.73748

_cell_angle_alpha     90
_cell_angle_beta      96.90583
_cell_angle_gamma     90

_cell_volume       3380.640543
_exptl_crystal_density_diffrn 2.492890

loop_
  _atom_site_label
  _atom_site_type_symbol
  _atom_site_fract_x
  _atom_site_fract_y
  _atom_site_fract_z
  _atom_site_occupancy
  _atom_site_B_iso_or_equiv
Y1   Y  0.96248 0.00000 0.27761 1.00000 1
Y2   Y  0.69530 0.00000 0.42687 1.00000 1
Y3   Y  0.13439 0.14648 0.42759 1.00000 1
Zn1  Zn 0.20380 0.00000 0.38655 1.00000 1
Zn2  Zn 0.86926 0.11156 0.38608 1.00000 1
Mg1  Mg 0.09503 0.00000 0.08456 1.00000 1
Mg2  Mg 0.59926 0.00000 0.08150 1.00000 1
Mg3  Mg 0.34812 0.08286 0.08202 1.00000 1
Mg4  Mg 0.84899 0.08157 0.08397 1.00000 1
Mg5  Mg 0.09632 0.16455 0.08095 1.00000 1
Mg6  Mg 0.59668 0.16835 0.08191 1.00000 1
Mg7  Mg 0.34551 0.24945 0.08251 1.00000 1
Mg8  Mg 0.46286 0.00000 0.24900 1.00000 1
Mg9  Mg 0.21177 0.08451 0.24440 1.00000 1
Mg10 Mg 0.70276 0.08521 0.24362 1.00000 1
Mg11 Mg 0.45783 0.16667 0.24817 1.00000 1
Mg12 Mg 0.95725 0.16951 0.24412 1.00000 1
Mg13 Mg 0.20550 0.24730 0.24863 1.00000 1
Mg14 Mg 0.41287 0.08253 0.41421 1.00000 1
Mg15 Mg 0.64816 0.17244 0.41401 1.00000 1
Mg16 Mg 0.39549 0.24498 0.41411 1.00000 1
Mg17 Mg 0.50000 0.50000 0.50000 1.00000 1
