# Supplementary material for: Data in support of crystal structures of highly-ordered long-period stacking-ordered phases with 18R, 14H and 10H-type stacking sequences in the Mg–Zn–Y system
Source: Data Brief. 2015 Sep 25;5:314–20. doi: 10.1016/j.dib.2015.09.005 (PMC4600877; doi:10.1016/j.dib.2015.09.005)
Supplement: Supplementary file 1 — Supplementary material [file mmc1.zip › cif_other MDO polytypes/18R-type/18R_C2-1M_addY.cif]

data_Mg-Zn-Y_LPSO-OD_18R_C2-1M_Y

_publ_contact_author_name 'Kyosuke KISHIDA'
_publ_contact_author_address
;
Department of Materials Science and Engineering
Kyoto University
Sakyo-ku, Kyoto, 606-8501, Japan
;
_publ_contact_author_email     kishida.kyosuke.6w@kyoto-u.ac.jp

_chemical_formula_sum 'Mg58 Y9 Zn6'

_symmetry_cell_setting 'monoclinic'
_symmetry_Int_Tables_number 12
_symmetry_space_group_name_H-M 'C 2/m'
_symmetry_space_group_name_Hall '-C 2y'

loop_
_symmetry_equiv_pos_as_xyz
   'x, y, z'
   '-x, -y, -z'
   '-x, y, -z'
   'x, -y, z'
   'x+1/2, y+1/2, z'
   '-x+1/2, -y+1/2, -z'
   '-x+1/2, y+1/2, -z'
   'x+1/2, -y+1/2, z'

_cell_length_a     11.19693
_cell_length_b     19.41974
_cell_length_c     15.75765

_cell_angle_alpha     90
_cell_angle_beta      96.91566
_cell_angle_gamma     90

_cell_volume       3401.437935
_exptl_crystal_density_diffrn 2.540722

loop_
  _atom_site_label
  _atom_site_type_symbol
  _atom_site_fract_x
  _atom_site_fract_y
  _atom_site_fract_z
  _atom_site_occupancy
  _atom_site_B_iso_or_equiv
Y1   Y  0.96165 0.00000 0.27324 1.00000 1
Y2   Y  0.68909 0.00000 0.42546 1.00000 1
Y3   Y  0.13681 0.14911 0.42585 1.00000 1
Y4   Y  0.50000 0.50000 0.50000 1.00000 1
Zn1  Zn 0.20340 0.00000 0.38649 1.00000 1
Zn2  Zn 0.86952 0.11120 0.38599 1.00000 1
Mg1  Mg 0.09533 0.00000 0.08422 1.00000 1
Mg2  Mg 0.59981 0.00000 0.08170 1.00000 1
Mg3  Mg 0.34906 0.08279 0.08189 1.00000 1
Mg4  Mg 0.84849 0.08189 0.08345 1.00000 1
Mg5  Mg 0.09605 0.16453 0.08103 1.00000 1
Mg6  Mg 0.59649 0.16869 0.08175 1.00000 1
Mg7  Mg 0.34503 0.24902 0.08241 1.00000 1
Mg8  Mg 0.46194 0.00000 0.24876 1.00000 1
Mg9  Mg 0.21285 0.08455 0.24382 1.00000 1
Mg10 Mg 0.70204 0.08569 0.24322 1.00000 1
Mg11 Mg 0.45791 0.16667 0.24807 1.00000 1
Mg12 Mg 0.95655 0.16997 0.24359 1.00000 1
Mg13 Mg 0.20591 0.24762 0.24864 1.00000 1
Mg14 Mg 0.41315 0.08280 0.41368 1.00000 1
Mg15 Mg 0.64771 0.17255 0.41352 1.00000 1
Mg16 Mg 0.39569 0.24481 0.41375 1.00000 1
