# Supplementary material for: Data in support of crystal structures of highly-ordered long-period stacking-ordered phases with 18R, 14H and 10H-type stacking sequences in the Mg–Zn–Y system
Source: Data Brief. 2015 Sep 25;5:314–20. doi: 10.1016/j.dib.2015.09.005 (PMC4600877; doi:10.1016/j.dib.2015.09.005)
Supplement: Supplementary file 1 — Supplementary material [file mmc1.zip › cif_other MDO polytypes/18R-type/18R_C2-1M_addZn.cif]

data_Mg-Zn-Y_LPSO-OD_18R_C2-1M_Zn

_publ_contact_author_name 'Kyosuke KISHIDA'
_publ_contact_author_address
;
Department of Materials Science and Engineering
Kyoto University
Sakyo-ku, Kyoto, 606-8501, Japan
;
_publ_contact_author_email     kishida.kyosuke.6w@kyoto-u.ac.jp

_chemical_formula_sum 'Mg58 Y8 Zn7'

_symmetry_cell_setting 'monoclinic'
_symmetry_Int_Tables_number 12
_symmetry_space_group_name_H-M 'C 2/m'
_symmetry_space_group_name_Hall '-C 2y'

loop_
_symmetry_equiv_pos_as_xyz
   'x, y, z'
   '-x, -y, -z'
   '-x, y, -z'
   'x, -y, z'
   'x+1/2, y+1/2, z'
   '-x+1/2, -y+1/2, -z'
   '-x+1/2, y+1/2, -z'
   'x+1/2, -y+1/2, z'

_cell_length_a     11.15686
_cell_length_b     19.34879
_cell_length_c     15.72724

_cell_angle_alpha     90
_cell_angle_beta      96.88057
_cell_angle_gamma     90

_cell_volume       3370.615499
_exptl_crystal_density_diffrn 2.540788

loop_
  _atom_site_label
  _atom_site_type_symbol
  _atom_site_fract_x
  _atom_site_fract_y
  _atom_site_fract_z
  _atom_site_occupancy
  _atom_site_B_iso_or_equiv
Y1   Y  0.96334 0.00000 0.28189 1.00000 1
Y2   Y  0.70061 0.00000 0.42827 1.00000 1
Y3   Y  0.13224 0.14402 0.42885 1.00000 1
Zn1  Zn 0.20609 0.00000 0.38533 1.00000 1
Zn2  Zn 0.86787 0.11284 0.38496 1.00000 1
Zn3  Zn 0.50000 0.50000 0.50000 1.00000 1
Mg1  Mg 0.09479 0.00000 0.08481 1.00000 1
Mg2  Mg 0.59865 0.00000 0.08133 1.00000 1
Mg3  Mg 0.34766 0.08287 0.08192 1.00000 1
Mg4  Mg 0.84944 0.08132 0.08463 1.00000 1
Mg5  Mg 0.09664 0.16480 0.08067 1.00000 1
Mg6  Mg 0.59687 0.16819 0.08184 1.00000 1
Mg7  Mg 0.34571 0.24961 0.08260 1.00000 1
Mg8  Mg 0.46248 0.00000 0.24911 1.00000 1
Mg9  Mg 0.21146 0.08490 0.24422 1.00000 1
Mg10 Mg 0.70238 0.08481 0.24352 1.00000 1
Mg11 Mg 0.45782 0.16667 0.24803 1.00000 1
Mg12 Mg 0.95815 0.16959 0.24408 1.00000 1
Mg13 Mg 0.20580 0.24753 0.24876 1.00000 1
Mg14 Mg 0.41364 0.08248 0.41445 1.00000 1
Mg15 Mg 0.64786 0.17276 0.41427 1.00000 1
Mg16 Mg 0.39519 0.24464 0.41435 1.00000 1
