# Supplementary material for: Data in support of crystal structures of highly-ordered long-period stacking-ordered phases with 18R, 14H and 10H-type stacking sequences in the Mg–Zn–Y system
Source: Data Brief. 2015 Sep 25;5:314–20. doi: 10.1016/j.dib.2015.09.005 (PMC4600877; doi:10.1016/j.dib.2015.09.005)
Supplement: Supplementary file 1 — Supplementary material [file mmc1.zip › cif_other MDO polytypes/18R-type/18R_C2-2M.cif]

data_Mg-Zn-Y_LPSO-OD_18R_C2-2M

_publ_contact_author_name 'Kyosuke KISHIDA'
_publ_contact_author_address
;
Department of Materials Science and Engineering
Kyoto University
Sakyo-ku, Kyoto, 606-8501, Japan
;
_publ_contact_author_email     kishida.kyosuke.6w@kyoto-u.ac.jp

_chemical_formula_sum 'Mg58 Y8 Zn6'

_symmetry_cell_setting 'monoclinic'
_symmetry_Int_Tables_number 15
_symmetry_space_group_name_H-M 'C 2/c'
_symmetry_space_group_name_Hall '-C 2yc'

loop_
_symmetry_equiv_pos_as_xyz
   'x, y, z'
   '-x, -y, -z'
   '-x, y, -z+1/2'
   'x, -y, z+1/2'
   'x+1/2, y+1/2, z'
   '-x+1/2, -y+1/2, -z'
   '-x+1/2, y+1/2, -z+1/2'
   'x+1/2, -y+1/2, z+1/2'

_cell_length_a     11.17186
_cell_length_b     19.37212
_cell_length_c     31.30554

_cell_angle_alpha     90
_cell_angle_beta      93.48130
_cell_angle_gamma     90

_cell_volume       6762.724225
_exptl_crystal_density_diffrn 2.468486

loop_
  _atom_site_label
  _atom_site_type_symbol
  _atom_site_fract_x
  _atom_site_fract_y
  _atom_site_fract_z
  _atom_site_occupancy
  _atom_site_B_iso_or_equiv
Y1   Y  0.77969 0.04165 0.21465 1.00000 1
Y2   Y  0.35045 0.18511 0.21419 1.00000 1
Y3   Y  0.35074 0.89848 0.21446 1.00000 1
Y4   Y  0.48193 0.04183 0.14254 1.00000 1
Zn1  Zn 0.60579 0.92574 0.19112 1.00000 1
Zn2  Zn 0.60557 0.15802 0.19091 1.00000 1
Zn3  Zn 0.25751 0.04190 0.19055 1.00000 1
Mg1  Mg 0.83184 0.86865 0.20725 1.00000 1
Mg2  Mg 0.83188 0.21481 0.20730 1.00000 1
Mg3  Mg 0.06314 0.12470 0.20717 1.00000 1
Mg4  Mg 0.06318 0.95860 0.20720 1.00000 1
Mg5  Mg 0.08283 0.28553 0.20717 1.00000 1
Mg6  Mg 0.08283 0.79787 0.20718 1.00000 1
Mg7  Mg 0.97706 0.04159 0.12482 1.00000 1
Mg8  Mg 0.22981 0.29087 0.12500 1.00000 1
Mg9  Mg 0.23006 0.79261 0.12483 1.00000 1
Mg10 Mg 0.97876 0.87500 0.12382 1.00000 1
Mg11 Mg 0.97891 0.20828 0.12381 1.00000 1
Mg12 Mg 0.73460 0.95773 0.12176 1.00000 1
Mg13 Mg 0.73472 0.12536 0.12171 1.00000 1
Mg14 Mg 0.47644 0.21193 0.12136 1.00000 1
Mg15 Mg 0.47634 0.87162 0.12166 1.00000 1
Mg16 Mg 0.22411 0.12802 0.12124 1.00000 1
Mg17 Mg 0.22482 0.95541 0.12147 1.00000 1
Mg18 Mg 0.30281 0.04169 0.04257 1.00000 1
Mg19 Mg 0.54665 0.12290 0.04257 1.00000 1
Mg20 Mg 0.54702 0.95988 0.04267 1.00000 1
Mg21 Mg 0.55049 0.29261 0.04074 1.00000 1
Mg22 Mg 0.54955 0.79134 0.04078 1.00000 1
Mg23 Mg 0.79780 0.87443 0.04083 1.00000 1
Mg24 Mg 0.79843 0.20954 0.04132 1.00000 1
Mg25 Mg 0.04655 0.95893 0.04120 1.00000 1
Mg26 Mg 0.04588 0.12435 0.04066 1.00000 1
Mg27 Mg 0.79637 0.04087 0.04024 1.00000 1
Mg28 Mg 0.29868 0.20802 0.04060 1.00000 1
Mg29 Mg 0.30020 0.87563 0.04014 1.00000 1
