# Supplementary material for: Data in support of crystal structures of highly-ordered long-period stacking-ordered phases with 18R, 14H and 10H-type stacking sequences in the Mg–Zn–Y system
Source: Data Brief. 2015 Sep 25;5:314–20. doi: 10.1016/j.dib.2015.09.005 (PMC4600877; doi:10.1016/j.dib.2015.09.005)
Supplement: Supplementary file 1 — Supplementary material [file mmc1.zip › cif_other MDO polytypes/18R-type/18R_C2-2M_addMg.cif]

data_Mg-Zn-Y_LPSO-OD_18R_C2-2M_Mg

_publ_contact_author_name 'Kyosuke KISHIDA'
_publ_contact_author_address
;
Department of Materials Science and Engineering
Kyoto University
Sakyo-ku, Kyoto, 606-8501, Japan
;
_publ_contact_author_email     kishida.kyosuke.6w@kyoto-u.ac.jp

_chemical_formula_sum 'Mg59 Y8 Zn6'

_symmetry_cell_setting 'monoclinic'
_symmetry_Int_Tables_number 15
_symmetry_space_group_name_H-M 'C 2/c'
_symmetry_space_group_name_Hall '-C 2yc'

loop_
_symmetry_equiv_pos_as_xyz
   'x, y, z'
   '-x, -y, -z'
   '-x, y, -z+1/2'
   'x, -y, z+1/2'
   'x+1/2, y+1/2, z'
   '-x+1/2, -y+1/2, -z'
   '-x+1/2, y+1/2, -z+1/2'
   'x+1/2, -y+1/2, z+1/2'

_cell_length_a     11.17489
_cell_length_b     19.35996
_cell_length_c     31.31807

_cell_angle_alpha     90
_cell_angle_beta      93.45080
_cell_angle_gamma     90

_cell_volume       6763.236098
_exptl_crystal_density_diffrn 2.492169

loop_
  _atom_site_label
  _atom_site_type_symbol
  _atom_site_fract_x
  _atom_site_fract_y
  _atom_site_fract_z
  _atom_site_occupancy
  _atom_site_B_iso_or_equiv
Y1   Y  0.78676 0.04170 0.21384 1.00000 1
Y2   Y  0.34724 0.18827 0.21344 1.00000 1
Y3   Y  0.34758 0.89544 0.21383 1.00000 1
Y4   Y  0.48133 0.04188 0.13890 1.00000 1
Zn1  Zn 0.60201 0.93031 0.19319 1.00000 1
Zn2  Zn 0.60186 0.15343 0.19318 1.00000 1
Zn3  Zn 0.26702 0.04194 0.19296 1.00000 1
Mg1  Mg 0.83019 0.86929 0.20708 1.00000 1
Mg2  Mg 0.83026 0.21417 0.20708 1.00000 1
Mg3  Mg 0.06519 0.12422 0.20697 1.00000 1
Mg4  Mg 0.06525 0.95908 0.20702 1.00000 1
Mg5  Mg 0.08243 0.28685 0.20709 1.00000 1
Mg6  Mg 0.08275 0.79668 0.20703 1.00000 1
Mg7  Mg 0.97391 0.04158 0.12428 1.00000 1
Mg8  Mg 0.23112 0.28944 0.12447 1.00000 1
Mg9  Mg 0.23155 0.79427 0.12430 1.00000 1
Mg10 Mg 0.97884 0.87500 0.12405 1.00000 1
Mg11 Mg 0.97887 0.20833 0.12406 1.00000 1
Mg12 Mg 0.73288 0.95678 0.12213 1.00000 1
Mg13 Mg 0.73293 0.12637 0.12213 1.00000 1
Mg14 Mg 0.47903 0.21144 0.12186 1.00000 1
Mg15 Mg 0.47882 0.87213 0.12216 1.00000 1
Mg16 Mg 0.22360 0.12639 0.12177 1.00000 1
Mg17 Mg 0.22442 0.95687 0.12203 1.00000 1
Mg18 Mg 0.30212 0.04169 0.04205 1.00000 1
Mg19 Mg 0.54690 0.12330 0.04201 1.00000 1
Mg29 Mg 0.54740 0.95948 0.04230 1.00000 1
Mg21 Mg 0.55061 0.29267 0.04095 1.00000 1
Mg22 Mg 0.54955 0.79133 0.04095 1.00000 1
Mg23 Mg 0.79818 0.87438 0.04098 1.00000 1
Mg24 Mg 0.79845 0.20949 0.04131 1.00000 1
Mg25 Mg 0.04679 0.95890 0.04127 1.00000 1
Mg26 Mg 0.04581 0.12437 0.04092 1.00000 1
Mg27 Mg 0.79502 0.04107 0.04046 1.00000 1
Mg28 Mg 0.29959 0.20726 0.04077 1.00000 1
Mg29 Mg 0.30079 0.87636 0.04041 1.00000 1
Mg30 Mg 0.50000 0.04203 0.25000 1.00000 1
