# Supplementary material for: Data in support of crystal structures of highly-ordered long-period stacking-ordered phases with 18R, 14H and 10H-type stacking sequences in the Mg–Zn–Y system
Source: Data Brief. 2015 Sep 25;5:314–20. doi: 10.1016/j.dib.2015.09.005 (PMC4600877; doi:10.1016/j.dib.2015.09.005)
Supplement: Supplementary file 1 — Supplementary material [file mmc1.zip › cif_other MDO polytypes/18R-type/18R_C2-2M_addY.cif]

data_Mg-Zn-Y_LPSO-OD_18R_C2-2M_Y

_publ_contact_author_name 'Kyosuke KISHIDA'
_publ_contact_author_address
;
Department of Materials Science and Engineering
Kyoto University
Sakyo-ku, Kyoto, 606-8501, Japan
;
_publ_contact_author_email     kishida.kyosuke.6w@kyoto-u.ac.jp

_chemical_formula_sum 'Mg58 Y9 Zn6'

_symmetry_cell_setting 'monoclinic'
_symmetry_Int_Tables_number 15
_symmetry_space_group_name_H-M 'C 2/c'
_symmetry_space_group_name_Hall '-C 2yc'

loop_
_symmetry_equiv_pos_as_xyz
   'x, y, z'
   '-x, -y, -z'
   '-x, y, -z+1/2'
   'x, -y, z+1/2'
   'x+1/2, y+1/2, z'
   '-x+1/2, -y+1/2, -z'
   '-x+1/2, y+1/2, -z+1/2'
   'x+1/2, -y+1/2, z+1/2'

_cell_length_a     11.20099
_cell_length_b     19.41134
_cell_length_c     31.35760

_cell_angle_alpha     90
_cell_angle_beta      93.49040
_cell_angle_gamma     90

_cell_volume       6805.317366
_exptl_crystal_density_diffrn 2.539811

loop_
  _atom_site_label
  _atom_site_type_symbol
  _atom_site_fract_x
  _atom_site_fract_y
  _atom_site_fract_z
  _atom_site_occupancy
  _atom_site_B_iso_or_equiv
Y1   Y  0.79206 0.04174 0.21294 1.00000 1
Y2   Y  0.34432 0.19114 0.21261 1.00000 1
Y3   Y  0.34464 0.89268 0.21304 1.00000 1
Y4   Y  0.48105 0.04195 0.13666 1.00000 1
Y5   Y  0.50000 0.04192 0.25000 1.00000 1
Zn1  Zn 0.60163 0.93069 0.19323 1.00000 1
Zn2  Zn 0.60150 0.15317 0.19316 1.00000 1
Zn3  Zn 0.26791 0.04197 0.19298 1.00000 1
Mg1  Mg 0.83066 0.86934 0.20680 1.00000 1
Mg2  Mg 0.83054 0.21428 0.20694 1.00000 1
Mg3  Mg 0.06490 0.12437 0.20674 1.00000 1
Mg4  Mg 0.06498 0.95902 0.20683 1.00000 1
Mg5  Mg 0.08230 0.28660 0.20681 1.00000 1
Mg6  Mg 0.08265 0.79695 0.20682 1.00000 1
Mg7  Mg 0.97439 0.04161 0.12431 1.00000 1
Mg8  Mg 0.23081 0.28973 0.12435 1.00000 1
Mg9  Mg 0.23139 0.79403 0.12435 1.00000 1
Mg10 Mg 0.97891 0.87500 0.12402 1.00000 1
Mg11 Mg 0.97882 0.20835 0.12404 1.00000 1
Mg12 Mg 0.73330 0.95619 0.12191 1.00000 1
Mg13 Mg 0.73329 0.12708 0.12187 1.00000 1
Mg14 Mg 0.47964 0.21203 0.12164 1.00000 1
Mg15 Mg 0.47949 0.87163 0.12193 1.00000 1
Mg16 Mg 0.22245 0.12637 0.12156 1.00000 1
Mg17 Mg 0.22343 0.95703 0.12178 1.00000 1
Mg18 Mg 0.30132 0.04180 0.04177 1.00000 1
Mg19 Mg 0.54704 0.12366 0.04173 1.00000 1
Mg20 Mg 0.54756 0.95928 0.04211 1.00000 1
Mg21 Mg 0.55115 0.29306 0.04090 1.00000 1
Mg22 Mg 0.55011 0.79089 0.04091 1.00000 1
Mg23 Mg 0.79856 0.87378 0.04093 1.00000 1
Mg24 Mg 0.79876 0.20998 0.04126 1.00000 1
Mg25 Mg 0.04588 0.95900 0.04121 1.00000 1
Mg26 Mg 0.04497 0.12428 0.04086 1.00000 1
Mg27 Mg 0.79467 0.04114 0.04052 1.00000 1
Mg28 Mg 0.29988 0.20697 0.04083 1.00000 1
Mg29 Mg 0.30084 0.87656 0.04045 1.00000 1
