# Supplementary material for: Data in support of crystal structures of highly-ordered long-period stacking-ordered phases with 18R, 14H and 10H-type stacking sequences in the Mg–Zn–Y system
Source: Data Brief. 2015 Sep 25;5:314–20. doi: 10.1016/j.dib.2015.09.005 (PMC4600877; doi:10.1016/j.dib.2015.09.005)
Supplement: Supplementary file 1 — Supplementary material [file mmc1.zip › cif_other MDO polytypes/18R-type/18R_C2-2M_addZn.cif]

data_Mg-Zn-Y_LPSO-OD_18R_C2-2M_Zn

_publ_contact_author_name 'Kyosuke KISHIDA'
_publ_contact_author_address
;
Department of Materials Science and Engineering
Kyoto University
Sakyo-ku, Kyoto, 606-8501, Japan
;
_publ_contact_author_email     kishida.kyosuke.6w@kyoto-u.ac.jp

_chemical_formula_sum 'Mg58 Y8 Zn7'

_symmetry_cell_setting 'monoclinic'
_symmetry_Int_Tables_number 15
_symmetry_space_group_name_H-M 'C 2/c'
_symmetry_space_group_name_Hall '-C 2yc'

loop_
_symmetry_equiv_pos_as_xyz
   'x, y, z'
   '-x, -y, -z'
   '-x, y, -z+1/2'
   'x, -y, z+1/2'
   'x+1/2, y+1/2, z'
   '-x+1/2, -y+1/2, -z'
   '-x+1/2, y+1/2, -z+1/2'
   'x+1/2, -y+1/2, z+1/2'

_cell_length_a     11.15659
_cell_length_b     19.32946
_cell_length_c     31.28837

_cell_angle_alpha     90
_cell_angle_beta      93.43700
_cell_angle_gamma     90

_cell_volume       6735.227564
_exptl_crystal_density_diffrn 2.543052

loop_
  _atom_site_label
  _atom_site_type_symbol
  _atom_site_fract_x
  _atom_site_fract_y
  _atom_site_fract_z
  _atom_site_occupancy
  _atom_site_B_iso_or_equiv
Y1   Y  0.78197 0.04168 0.21448 1.00000 1
Y2   Y  0.34985 0.18574 0.21413 1.00000 1
Y3   Y  0.35016 0.89790 0.21446 1.00000 1
Y4   Y  0.48166 0.04184 0.14098 1.00000 1
Zn1  Zn 0.60320 0.92900 0.19255 1.00000 1
Zn2  Zn 0.60308 0.15468 0.19257 1.00000 1
Zn3  Zn 0.26433 0.04186 0.19237 1.00000 1
Zn4  Zn 0.50000 0.04178 0.25000 1.00000 1
Mg1  Mg 0.83049 0.86888 0.20720 1.00000 1
Mg2  Mg 0.83058 0.21462 0.20719 1.00000 1
Mg3  Mg 0.06445 0.12415 0.20709 1.00000 1
Mg4  Mg 0.06446 0.95911 0.20714 1.00000 1
Mg5  Mg 0.08291 0.28646 0.20723 1.00000 1
Mg6  Mg 0.08316 0.79701 0.20716 1.00000 1
Mg7  Mg 0.97433 0.04156 0.12433 1.00000 1
Mg8  Mg 0.23096 0.28964 0.12455 1.00000 1
Mg9  Mg 0.23141 0.79404 0.12437 1.00000 1
Mg10 Mg 0.97880 0.87500 0.12398 1.00000 1
Mg11 Mg 0.97887 0.20835 0.12397 1.00000 1
Mg12 Mg 0.73324 0.95717 0.12206 1.00000 1
Mg13 Mg 0.73347 0.12596 0.12210 1.00000 1
Mg14 Mg 0.47826 0.21143 0.12180 1.00000 1
Mg15 Mg 0.47812 0.87214 0.12205 1.00000 1
Mg16 Mg 0.22401 0.12682 0.12173 1.00000 1
Mg17 Mg 0.22475 0.95647 0.12196 1.00000 1
Mg18 Mg 0.30265 0.04177 0.04233 1.00000 1
Mg19 Mg 0.54674 0.12301 0.04232 1.00000 1
Mg20 Mg 0.54720 0.95979 0.04248 1.00000 1
Mg21 Mg 0.55040 0.29251 0.04092 1.00000 1
Mg22 Mg 0.54934 0.79158 0.04092 1.00000 1
Mg23 Mg 0.79795 0.87462 0.04096 1.00000 1
Mg24 Mg 0.79828 0.20933 0.04134 1.00000 1
Mg25 Mg 0.04711 0.95891 0.04130 1.00000 1
Mg26 Mg 0.04621 0.12438 0.04087 1.00000 1
Mg27 Mg 0.79565 0.04098 0.04032 1.00000 1
Mg28 Mg 0.29923 0.20759 0.04070 1.00000 1
Mg29 Mg 0.30068 0.87607 0.04028 1.00000 1
