# Supplementary material for: Data in support of crystal structures of highly-ordered long-period stacking-ordered phases with 18R, 14H and 10H-type stacking sequences in the Mg–Zn–Y system
Source: Data Brief. 2015 Sep 25;5:314–20. doi: 10.1016/j.dib.2015.09.005 (PMC4600877; doi:10.1016/j.dib.2015.09.005)
Supplement: Supplementary file 1 — Supplementary material [file mmc1.zip › cif_other MDO polytypes/18R-type/18R_C3-1A.cif]

data_Mg-Zn-Y_LPSO-OD_18R_C3-1A

_publ_contact_author_name 'Kyosuke KISHIDA'
_publ_contact_author_address
;
Department of Materials Science and Engineering
Kyoto University
Sakyo-ku, Kyoto, 606-8501, Japan
;
_publ_contact_author_email     kishida.kyosuke.6w@kyoto-u.ac.jp

_chemical_formula_sum 'Mg58 Y8 Zn6'

_symmetry_cell_setting 'triclinic'
_symmetry_Int_Tables_number 2
_symmetry_space_group_name_H-M 'P -1'
_symmetry_space_group_name_Hall '-P 1'

loop_
_symmetry_equiv_pos_as_xyz
   'x, y, z'
   '-x, -y, -z'

_cell_length_a     11.17834
_cell_length_b     11.16304
_cell_length_c     16.40261

_cell_angle_alpha     93.26568
_cell_angle_beta      103.20887
_cell_angle_gamma     120.00471

_cell_volume       1689.625277
_exptl_crystal_density_diffrn 2.470029

loop_
  _atom_site_label
  _atom_site_type_symbol
  _atom_site_fract_x
  _atom_site_fract_y
  _atom_site_fract_z
  _atom_site_occupancy
  _atom_site_B_iso_or_equiv
Y1   Y  0.89048 0.92783 0.78255 1.00000 1
Y2   Y  0.67783 0.69081 0.92872 1.00000 1
Y3   Y  0.25051 0.97665 0.92957 1.00000 1
Y4   Y  0.96292 0.26180 0.92833 1.00000 1
Zn1  Zn 0.17193 0.19177 0.88232 1.00000 1
Zn2  Zn 0.94027 0.72909 0.88168 1.00000 1
Zn3  Zn 0.70725 0.96055 0.88076 1.00000 1
Mg1  Mg 0.95719 0.02516 0.58486 1.00000 1
Mg2  Mg 0.45726 0.52775 0.58043 1.00000 1
Mg3  Mg 0.29315 0.19758 0.58203 1.00000 1
Mg4  Mg 0.79241 0.69754 0.58551 1.00000 1
Mg5  Mg 0.12106 0.86071 0.58046 1.00000 1
Mg6  Mg 0.62456 0.35703 0.58189 1.00000 1
Mg7  Mg 0.45380 0.02714 0.58158 1.00000 1
Mg8  Mg 0.95608 0.52422 0.58153 1.00000 1
Mg9  Mg 0.28900 0.69638 0.58245 1.00000 1
Mg10 Mg 0.79188 0.19247 0.58143 1.00000 1
Mg11 Mg 0.62834 0.86130 0.58446 1.00000 1
Mg12 Mg 0.12914 0.36321 0.58179 1.00000 1
Mg13 Mg 0.37781 0.41971 0.75033 1.00000 1
Mg14 Mg 0.21219 0.08333 0.74344 1.00000 1
Mg15 Mg 0.69875 0.57372 0.74306 1.00000 1
Mg16 Mg 0.04323 0.74631 0.74285 1.00000 1
Mg17 Mg 0.54070 0.25000 0.74842 1.00000 1
Mg18 Mg 0.37248 0.91746 0.75027 1.00000 1
Mg19 Mg 0.87486 0.41467 0.74988 1.00000 1
Mg20 Mg 0.20723 0.58316 0.74769 1.00000 1
Mg21 Mg 0.70225 0.08639 0.74224 1.00000 1
Mg22 Mg 0.53020 0.74207 0.74227 1.00000 1
Mg23 Mg 0.04057 0.25542 0.74343 1.00000 1
Mg24 Mg 0.46894 0.31801 0.91454 1.00000 1
Mg25 Mg 0.79138 0.45948 0.91486 1.00000 1
Mg26 Mg 0.12288 0.62514 0.91432 1.00000 1
Mg27 Mg 0.61013 0.13777 0.91486 1.00000 1
Mg28 Mg 0.44401 0.80569 0.91412 1.00000 1
Mg29 Mg 0.30320 0.48397 0.91458 1.00000 1
