# Supplementary material for: Data in support of crystal structures of highly-ordered long-period stacking-ordered phases with 18R, 14H and 10H-type stacking sequences in the Mg–Zn–Y system
Source: Data Brief. 2015 Sep 25;5:314–20. doi: 10.1016/j.dib.2015.09.005 (PMC4600877; doi:10.1016/j.dib.2015.09.005)
Supplement: Supplementary file 1 — Supplementary material [file mmc1.zip › cif_other MDO polytypes/18R-type/18R_C3-1A_addMg.cif]

data_Mg-Zn-Y_LPSO-OD_18R_C3-1A_Mg

_publ_contact_author_name 'Kyosuke KISHIDA'
_publ_contact_author_address
;
Department of Materials Science and Engineering
Kyoto University
Sakyo-ku, Kyoto, 606-8501, Japan
;
_publ_contact_author_email     kishida.kyosuke.6w@kyoto-u.ac.jp

_chemical_formula_sum 'Mg59 Y8 Zn6'

_symmetry_cell_setting 'triclinic'
_symmetry_Int_Tables_number 2
_symmetry_space_group_name_H-M 'P -1'
_symmetry_space_group_name_Hall '-P 1'

loop_
_symmetry_equiv_pos_as_xyz
   'x, y, z'
   '-x, -y, -z'

_cell_length_a     11.17800
_cell_length_b     11.16175
_cell_length_c     16.40455

_cell_angle_alpha     93.31562
_cell_angle_beta      103.20975
_cell_angle_gamma     119.95465

_cell_volume       1690.160863
_exptl_crystal_density_diffrn 2.493125

loop_
  _atom_site_label
  _atom_site_type_symbol
  _atom_site_fract_x
  _atom_site_fract_y
  _atom_site_fract_z
  _atom_site_occupancy
  _atom_site_B_iso_or_equiv
Y1   Y  0.88775 0.92588 0.77630 1.00000 1
Y2   Y  0.67025 0.68323 0.92729 1.00000 1
Y3   Y  0.25668 0.97649 0.92811 1.00000 1
Y4   Y  0.96270 0.26787 0.92685 1.00000 1
Zn1  Zn 0.16582 0.18448 0.88670 1.00000 1
Zn2  Zn 0.94239 0.73905 0.88590 1.00000 1
Zn3  Zn 0.71857 0.96179 0.88536 1.00000 1
Mg1  Mg 0.95698 0.02509 0.58400 1.00000 1
Mg2  Mg 0.45873 0.52922 0.58097 1.00000 1
Mg3  Mg 0.29321 0.19742 0.58272 1.00000 1
Mg4  Mg 0.79188 0.69677 0.58451 1.00000 1
Mg5  Mg 0.12015 0.86091 0.58090 1.00000 1
Mg6  Mg 0.62422 0.35726 0.58212 1.00000 1
Mg7  Mg 0.45446 0.02748 0.58195 1.00000 1
Mg8  Mg 0.95628 0.52448 0.58199 1.00000 1
Mg9  Mg 0.28936 0.69638 0.58262 1.00000 1
Mg10 Mg 0.79182 0.19122 0.58178 1.00000 1
Mg11 Mg 0.62748 0.86118 0.58373 1.00000 1
Mg12 Mg 0.12873 0.36284 0.58212 1.00000 1
Mg13 Mg 0.37979 0.42178 0.74913 1.00000 1
Mg14 Mg 0.21157 0.08529 0.74446 1.00000 1
Mg15 Mg 0.70165 0.57480 0.74404 1.00000 1
Mg16 Mg 0.04157 0.74523 0.74390 1.00000 1
Mg17 Mg 0.54095 0.25017 0.74894 1.00000 1
Mg18 Mg 0.36953 0.91741 0.74910 1.00000 1
Mg19 Mg 0.87424 0.41168 0.74876 1.00000 1
Mg20 Mg 0.20737 0.58300 0.74810 1.00000 1
Mg21 Mg 0.70101 0.08418 0.74331 1.00000 1
Mg22 Mg 0.53180 0.74481 0.74327 1.00000 1
Mg23 Mg 0.04291 0.25474 0.74447 1.00000 1
Mg24 Mg 0.46686 0.31670 0.91426 1.00000 1
Mg25 Mg 0.79202 0.46180 0.91437 1.00000 1
Mg26 Mg 0.12189 0.62660 0.91405 1.00000 1
Mg27 Mg 0.61186 0.13706 0.91442 1.00000 1
Mg28 Mg 0.44618 0.80652 0.91364 1.00000 1
Mg29 Mg 0.30156 0.48151 0.91428 1.00000 1
Mg30 Mg 0.00000 0.00000 0.00000 1.00000 1
