# Supplementary material for: Data in support of crystal structures of highly-ordered long-period stacking-ordered phases with 18R, 14H and 10H-type stacking sequences in the Mg–Zn–Y system
Source: Data Brief. 2015 Sep 25;5:314–20. doi: 10.1016/j.dib.2015.09.005 (PMC4600877; doi:10.1016/j.dib.2015.09.005)
Supplement: Supplementary file 1 — Supplementary material [file mmc1.zip › cif_other MDO polytypes/18R-type/18R_C3-1A_addY.cif]

data_Mg-Zn-Y_LPSO-OD_18R_C3-1A_Y

_publ_contact_author_name 'Kyosuke KISHIDA'
_publ_contact_author_address
;
Department of Materials Science and Engineering
Kyoto University
Sakyo-ku, Kyoto, 606-8501, Japan
;
_publ_contact_author_email     kishida.kyosuke.6w@kyoto-u.ac.jp

_chemical_formula_sum 'Mg58 Y9 Zn6'

_symmetry_cell_setting 'triclinic'
_symmetry_Int_Tables_number 2
_symmetry_space_group_name_H-M 'P -1'
_symmetry_space_group_name_Hall '-P 1'

loop_
_symmetry_equiv_pos_as_xyz
   'x, y, z'
   '-x, -y, -z'

_cell_length_a     11.21595
_cell_length_b     11.19149
_cell_length_c     16.41868

_cell_angle_alpha     93.22050
_cell_angle_beta      103.27338
_cell_angle_gamma     120.05798

_cell_volume       1699.895878
_exptl_crystal_density_diffrn 2.541953

loop_
  _atom_site_label
  _atom_site_type_symbol
  _atom_site_fract_x
  _atom_site_fract_y
  _atom_site_fract_z
  _atom_site_occupancy
  _atom_site_B_iso_or_equiv
Y1   Y  0.88513 0.92484 0.77265 1.00000 1
Y2   Y  0.66426 0.67719 0.92569 1.00000 1
Y3   Y  0.26123 0.97564 0.92632 1.00000 1
Y4   Y  0.96209 0.27301 0.92511 1.00000 1
Y5   Y  0.00000 0.00000 0.00000 1.00000 1
Zn1  Zn 0.16560 0.18427 0.88683 1.00000 1
Zn2  Zn 0.94245 0.73946 0.88575 1.00000 1
Zn3  Zn 0.71962 0.96212 0.88572 1.00000 1
Mg1  Mg 0.95712 0.02539 0.58359 1.00000 1
Mg2  Mg 0.45957 0.53014 0.58108 1.00000 1
Mg3  Mg 0.29403 0.19824 0.58261 1.00000 1
Mg4  Mg 0.79171 0.69633 0.58407 1.00000 1
Mg5  Mg 0.11976 0.86067 0.58090 1.00000 1
Mg6  Mg 0.62453 0.35649 0.58209 1.00000 1
Mg7  Mg 0.45385 0.02718 0.58169 1.00000 1
Mg8  Mg 0.95652 0.52387 0.58191 1.00000 1
Mg9  Mg 0.28904 0.69662 0.58241 1.00000 1
Mg10 Mg 0.79236 0.19096 0.58208 1.00000 1
Mg11 Mg 0.62686 0.86095 0.58319 1.00000 1
Mg12 Mg 0.12953 0.36359 0.58200 1.00000 1
Mg13 Mg 0.37933 0.42143 0.74916 1.00000 1
Mg14 Mg 0.21176 0.08609 0.74391 1.00000 1
Mg15 Mg 0.70131 0.57364 0.74349 1.00000 1
Mg16 Mg 0.04063 0.74401 0.74339 1.00000 1
Mg17 Mg 0.54046 0.25000 0.74875 1.00000 1
Mg18 Mg 0.36939 0.91721 0.74876 1.00000 1
Mg19 Mg 0.87429 0.41230 0.74889 1.00000 1
Mg20 Mg 0.20724 0.58347 0.74807 1.00000 1
Mg21 Mg 0.69923 0.08376 0.74305 1.00000 1
Mg22 Mg 0.53035 0.74527 0.74310 1.00000 1
Mg23 Mg 0.04405 0.25609 0.74398 1.00000 1
Mg24 Mg 0.46711 0.31661 0.91390 1.00000 1
Mg25 Mg 0.79155 0.46103 0.91389 1.00000 1
Mg26 Mg 0.12185 0.62624 0.91355 1.00000 1
Mg27 Mg 0.61165 0.13714 0.91398 1.00000 1
Mg28 Mg 0.44576 0.80599 0.91321 1.00000 1
Mg29 Mg 0.30166 0.48210 0.91374 1.00000 1
