# Supplementary material for: Data in support of crystal structures of highly-ordered long-period stacking-ordered phases with 18R, 14H and 10H-type stacking sequences in the Mg–Zn–Y system
Source: Data Brief. 2015 Sep 25;5:314–20. doi: 10.1016/j.dib.2015.09.005 (PMC4600877; doi:10.1016/j.dib.2015.09.005)
Supplement: Supplementary file 1 — Supplementary material [file mmc1.zip › cif_other MDO polytypes/18R-type/18R_C3-1A_addZn.cif]

data_Mg-Zn-Y_LPSO-OD_18R_C3-1A_Zn

_publ_contact_author_name 'Kyosuke KISHIDA'
_publ_contact_author_address
;
Department of Materials Science and Engineering
Kyoto University
Sakyo-ku, Kyoto, 606-8501, Japan
;
_publ_contact_author_email     kishida.kyosuke.6w@kyoto-u.ac.jp

_chemical_formula_sum 'Mg58 Y8 Zn7'

_symmetry_cell_setting 'triclinic'
_symmetry_Int_Tables_number 2
_symmetry_space_group_name_H-M 'P -1'
_symmetry_space_group_name_Hall '-P 1'

loop_
_symmetry_equiv_pos_as_xyz
   'x, y, z'
   '-x, -y, -z'

_cell_length_a     11.16454
_cell_length_b     11.15405
_cell_length_c     16.40587

_cell_angle_alpha     93.33179
_cell_angle_beta      103.18861
_cell_angle_gamma     119.95737

_cell_volume       1687.153439
_exptl_crystal_density_diffrn 2.538008

loop_
  _atom_site_label
  _atom_site_type_symbol
  _atom_site_fract_x
  _atom_site_fract_y
  _atom_site_fract_z
  _atom_site_occupancy
  _atom_site_B_iso_or_equiv
Y1   Y  0.88970 0.92707 0.78039 1.00000 1
Y2   Y  0.67643 0.68914 0.92865 1.00000 1
Y3   Y  0.25191 0.97686 0.92955 1.00000 1
Y4   Y  0.96340 0.26284 0.92827 1.00000 1
Zn1  Zn 0.16757 0.18651 0.88532 1.00000 1
Zn2  Zn 0.94171 0.73590 0.88461 1.00000 1
Zn3  Zn 0.71490 0.96135 0.88391 1.00000 1
Zn4  Zn 0.00000 0.00000 0.00000 1.00000 1
Mg1  Mg 0.95698 0.02491 0.58455 1.00000 1
Mg2  Mg 0.45792 0.52837 0.58065 1.00000 1
Mg3  Mg 0.29271 0.19704 0.58255 1.00000 1
Mg4  Mg 0.79206 0.69733 0.58515 1.00000 1
Mg5  Mg 0.12068 0.86104 0.58061 1.00000 1
Mg6  Mg 0.62404 0.35763 0.58208 1.00000 1
Mg7  Mg 0.45469 0.02754 0.58191 1.00000 1
Mg8  Mg 0.95617 0.52478 0.58190 1.00000 1
Mg9  Mg 0.28970 0.69637 0.58268 1.00000 1
Mg10 Mg 0.79148 0.19175 0.58148 1.00000 1
Mg11 Mg 0.62812 0.86131 0.58426 1.00000 1
Mg12 Mg 0.12856 0.36261 0.58207 1.00000 1
Mg13 Mg 0.37942 0.42134 0.74929 1.00000 1
Mg14 Mg 0.21170 0.08454 0.74438 1.00000 1
Mg15 Mg 0.70070 0.57463 0.74395 1.00000 1
Mg16 Mg 0.04245 0.74597 0.74384 1.00000 1
Mg17 Mg 0.54083 0.25000 0.74868 1.00000 1
Mg18 Mg 0.37023 0.91750 0.74933 1.00000 1
Mg19 Mg 0.87427 0.41217 0.74895 1.00000 1
Mg20 Mg 0.20727 0.58277 0.74792 1.00000 1
Mg21 Mg 0.70184 0.08508 0.74322 1.00000 1
Mg22 Mg 0.53165 0.74364 0.74311 1.00000 1
Mg23 Mg 0.04208 0.25464 0.74434 1.00000 1
Mg24 Mg 0.46762 0.31756 0.91449 1.00000 1
Mg25 Mg 0.79225 0.46115 0.91465 1.00000 1
Mg26 Mg 0.12190 0.62584 0.91435 1.00000 1
Mg27 Mg 0.61124 0.13717 0.91471 1.00000 1
Mg28 Mg 0.44561 0.80664 0.91393 1.00000 1
Mg29 Mg 0.30243 0.48216 0.91451 1.00000 1
