# Supplementary material for: Data in support of crystal structures of highly-ordered long-period stacking-ordered phases with 18R, 14H and 10H-type stacking sequences in the Mg–Zn–Y system
Source: Data Brief. 2015 Sep 25;5:314–20. doi: 10.1016/j.dib.2015.09.005 (PMC4600877; doi:10.1016/j.dib.2015.09.005)
Supplement: Supplementary file 1 — Supplementary material [file mmc1.zip › cif_other MDO polytypes/18R-type/18R_C3-2M2.cif]

data_Mg-Zn-Y_LPSO-OD_18R_C3-2M2

_publ_contact_author_name 'Kyosuke KISHIDA'
_publ_contact_author_address
;
Department of Materials Science and Engineering
Kyoto University
Sakyo-ku, Kyoto, 606-8501, Japan
;
_publ_contact_author_email     kishida.kyosuke.6w@kyoto-u.ac.jp

_chemical_formula_sum 'Mg58 Y8 Zn6'

_symmetry_cell_setting 'monoclinic'
_symmetry_Int_Tables_number 15
_symmetry_space_group_name_H-M 'C 2/c'
_symmetry_space_group_name_Hall '-C 2yc'

loop_
_symmetry_equiv_pos_as_xyz
   'x, y, z'
   '-x, -y, -z'
   '-x, y, -z+1/2'
   'x, -y, z+1/2'
   'x+1/2, y+1/2, z'
   '-x+1/2, -y+1/2, -z'
   '-x+1/2, y+1/2, -z+1/2'
   'x+1/2, -y+1/2, z+1/2'

_cell_length_a     11.17226
_cell_length_b     19.35932
_cell_length_c     31.47966

_cell_angle_alpha     90
_cell_angle_beta      96.84270
_cell_angle_gamma     90

_cell_volume       6760.154352
_exptl_crystal_density_diffrn 2.469425

loop_
  _atom_site_label
  _atom_site_type_symbol
  _atom_site_fract_x
  _atom_site_fract_y
  _atom_site_fract_z
  _atom_site_occupancy
  _atom_site_B_iso_or_equiv
Y1   Y  0.03629 0.66667 0.35870 1.00000 1
Y2   Y  0.79767 0.16667 0.28548 1.00000 1
Y3   Y  0.86859 0.80989 0.28571 1.00000 1
Y4   Y  0.36856 0.02384 0.28552 1.00000 1
Zn1  Zn 0.63566 0.28231 0.30903 1.00000 1
Zn2  Zn 0.78804 0.66667 0.30923 1.00000 1
Zn3  Zn 0.13553 0.55074 0.30932 1.00000 1
Mg1  Mg 0.40419 0.33253 0.45927 1.00000 1
Mg2  Mg 0.90097 0.16709 0.45981 1.00000 1
Mg3  Mg 0.15638 0.91766 0.45925 1.00000 1
Mg4  Mg 0.40290 0.00050 0.45975 1.00000 1
Mg5  Mg 0.14994 0.08431 0.45869 1.00000 1
Mg6  Mg 0.90336 0.33499 0.45919 1.00000 1
Mg7  Mg 0.15494 0.41496 0.45922 1.00000 1
Mg8  Mg 0.90319 0.99830 0.45930 1.00000 1
Mg9  Mg 0.65002 0.75000 0.45917 1.00000 1
Mg10 Mg 0.54048 0.99616 0.37845 1.00000 1
Mg11 Mg 0.65223 0.24843 0.45760 1.00000 1
Mg12 Mg 0.15082 0.58464 0.45709 1.00000 1
Mg13 Mg 0.90533 0.66667 0.45758 1.00000 1
Mg14 Mg 0.29948 0.75073 0.37841 1.00000 1
Mg15 Mg 0.54137 0.33697 0.37843 1.00000 1
Mg16 Mg 0.78849 0.75265 0.37857 1.00000 1
Mg17 Mg 0.78862 0.58067 0.37860 1.00000 1
Mg18 Mg 0.79948 0.08259 0.37867 1.00000 1
Mg19 Mg 0.58474 0.74969 0.29276 1.00000 1
Mg20 Mg 0.60434 0.91047 0.29267 1.00000 1
Mg21 Mg 0.60471 0.42293 0.29275 1.00000 1
Mg22 Mg 0.85316 0.33988 0.29280 1.00000 1
Mg23 Mg 0.35358 0.49359 0.29283 1.00000 1
Mg24 Mg 0.08476 0.08373 0.29282 1.00000 1
Mg25 Mg 0.79273 0.91566 0.37500 1.00000 1
Mg26 Mg 0.53937 0.66682 0.37500 1.00000 1
Mg27 Mg 0.79293 0.41785 0.37500 1.00000 1
Mg28 Mg 0.04201 0.33333 0.37598 1.00000 1
Mg29 Mg 0.04223 0.00006 0.37620 1.00000 1
