# Supplementary material for: Data in support of crystal structures of highly-ordered long-period stacking-ordered phases with 18R, 14H and 10H-type stacking sequences in the Mg–Zn–Y system
Source: Data Brief. 2015 Sep 25;5:314–20. doi: 10.1016/j.dib.2015.09.005 (PMC4600877; doi:10.1016/j.dib.2015.09.005)
Supplement: Supplementary file 1 — Supplementary material [file mmc1.zip › cif_other MDO polytypes/18R-type/18R_C3-2M2_addMg.cif]

data_Mg-Zn-Y_LPSO-OD_18R_C3-2M2_Mg

_publ_contact_author_name 'Kyosuke KISHIDA'
_publ_contact_author_address
;
Department of Materials Science and Engineering
Kyoto University
Sakyo-ku, Kyoto, 606-8501, Japan
;
_publ_contact_author_email     kishida.kyosuke.6w@kyoto-u.ac.jp

_chemical_formula_sum 'Mg59 Y8 Zn6'

_symmetry_cell_setting 'monoclinic'
_symmetry_Int_Tables_number 15
_symmetry_space_group_name_H-M 'C 2/c'
_symmetry_space_group_name_Hall '-C 2yc'

loop_
_symmetry_equiv_pos_as_xyz
   'x, y, z'
   '-x, -y, -z'
   '-x, y, -z+1/2'
   'x, -y, z+1/2'
   'x+1/2, y+1/2, z'
   '-x+1/2, -y+1/2, -z'
   '-x+1/2, y+1/2, -z+1/2'
   'x+1/2, -y+1/2, z+1/2'

_cell_length_a     11.17550
_cell_length_b     19.36050
_cell_length_c     31.46302

_cell_angle_alpha     90
_cell_angle_beta      96.81329
_cell_angle_gamma     90

_cell_volume       6759.367783
_exptl_crystal_density_diffrn 2.493596

loop_
  _atom_site_label
  _atom_site_type_symbol
  _atom_site_fract_x
  _atom_site_fract_y
  _atom_site_fract_z
  _atom_site_occupancy
  _atom_site_B_iso_or_equiv
Y1   Y  0.03730 0.66678 0.36160 1.00000 1
Y2   Y  0.80464 0.16667 0.28614 1.00000 1
Y3   Y  0.86569 0.81313 0.28664 1.00000 1
Y4   Y  0.36553 0.02053 0.28617 1.00000 1
Zn1  Zn 0.63045 0.27796 0.30664 1.00000 1
Zn2  Zn 0.79562 0.66667 0.30710 1.00000 1
Zn3  Zn 0.13063 0.55511 0.30709 1.00000 1
Mg1  Mg 0.40527 0.33186 0.45916 1.00000 1
Mg2  Mg 0.89937 0.16713 0.45956 1.00000 1
Mg3  Mg 0.15617 0.91760 0.45904 1.00000 1
Mg4  Mg 0.40353 0.00126 0.45953 1.00000 1
Mg5  Mg 0.15010 0.08439 0.45866 1.00000 1
Mg6  Mg 0.90326 0.33492 0.45877 1.00000 1
Mg7  Mg 0.15492 0.41500 0.45905 1.00000 1
Mg8  Mg 0.90319 0.99846 0.45906 1.00000 1
Mg9  Mg 0.65023 0.75000 0.45908 1.00000 1
Mg10 Mg 0.54263 0.99658 0.37800 1.00000 1
Mg11 Mg 0.65242 0.24852 0.45800 1.00000 1
Mg12 Mg 0.15119 0.58435 0.45770 1.00000 1
Mg13 Mg 0.90519 0.66667 0.45800 1.00000 1
Mg14 Mg 0.29726 0.75181 0.37779 1.00000 1
Mg15 Mg 0.54373 0.33650 0.37791 1.00000 1
Mg16 Mg 0.78786 0.75128 0.37825 1.00000 1
Mg17 Mg 0.78806 0.58193 0.37816 1.00000 1
Mg18 Mg 0.79756 0.08180 0.37817 1.00000 1
Mg19 Mg 0.58660 0.74929 0.29295 1.00000 1
Mg20 Mg 0.60412 0.91172 0.29295 1.00000 1
Mg21 Mg 0.60445 0.42167 0.29283 1.00000 1
Mg22 Mg 0.85159 0.33916 0.29280 1.00000 1
Mg23 Mg 0.35204 0.49426 0.29311 1.00000 1
Mg24 Mg 0.08667 0.08415 0.29305 1.00000 1
Mg25 Mg 0.79448 0.91406 0.37571 1.00000 1
Mg26 Mg 0.53662 0.66691 0.37552 1.00000 1
Mg27 Mg 0.79466 0.41927 0.37539 1.00000 1
Mg28 Mg 0.04184 0.33333 0.37572 1.00000 1
Mg29 Mg 0.04232 0.00001 0.37600 1.00000 1
Mg30 Mg 0.50000 0.16700 0.25000 1.00000 1
