# Supplementary material for: Data in support of crystal structures of highly-ordered long-period stacking-ordered phases with 18R, 14H and 10H-type stacking sequences in the Mg–Zn–Y system
Source: Data Brief. 2015 Sep 25;5:314–20. doi: 10.1016/j.dib.2015.09.005 (PMC4600877; doi:10.1016/j.dib.2015.09.005)
Supplement: Supplementary file 1 — Supplementary material [file mmc1.zip › cif_other MDO polytypes/18R-type/18R_C3-2M2_addY.cif]

data_Mg-Zn-Y_LPSO-OD_18R_C3-2M2_Y

_publ_contact_author_name 'Kyosuke KISHIDA'
_publ_contact_author_address
;
Department of Materials Science and Engineering
Kyoto University
Sakyo-ku, Kyoto, 606-8501, Japan
;
_publ_contact_author_email     kishida.kyosuke.6w@kyoto-u.ac.jp

_chemical_formula_sum 'Mg58 Y9 Zn6'

_symmetry_cell_setting 'monoclinic'
_symmetry_Int_Tables_number 15
_symmetry_space_group_name_H-M 'C 2/c'
_symmetry_space_group_name_Hall '-C 2yc'

loop_
_symmetry_equiv_pos_as_xyz
   'x, y, z'
   '-x, -y, -z'
   '-x, y, -z+1/2'
   'x, -y, z+1/2'
   'x+1/2, y+1/2, z'
   '-x+1/2, -y+1/2, -z'
   '-x+1/2, y+1/2, -z+1/2'
   'x+1/2, -y+1/2, z+1/2'

_cell_length_a     11.20527
_cell_length_b     19.40831
_cell_length_c     31.51634

_cell_angle_alpha     90
_cell_angle_beta      96.82720
_cell_angle_gamma     90

_cell_volume       6805.426562
_exptl_crystal_density_diffrn 2.539770

loop_
  _atom_site_label
  _atom_site_type_symbol
  _atom_site_fract_x
  _atom_site_fract_y
  _atom_site_fract_z
  _atom_site_occupancy
  _atom_site_B_iso_or_equiv
Y1   Y  0.03753 0.66667 0.36355 1.00000 1
Y2   Y  0.86353 0.81571 0.28729 1.00000 1
Y3   Y  0.81045 0.16667 0.28707 1.00000 1
Y4   Y  0.36316 0.01774 0.28718 1.00000 1
Y5   Y  0.50000 0.16667 0.25000 1.00000 1
Zn1  Zn 0.63029 0.27772 0.30676 1.00000 1
Zn2  Zn 0.79619 0.66667 0.30696 1.00000 1
Zn3  Zn 0.13026 0.55538 0.30696 1.00000 1
Mg1  Mg 0.35238 0.49417 0.29322 1.00000 1
Mg2  Mg 0.08642 0.08404 0.29323 1.00000 1
Mg3  Mg 0.79768 0.08110 0.37834 1.00000 1
Mg4  Mg 0.04203 0.00015 0.37598 1.00000 1
Mg5  Mg 0.53670 0.66695 0.37552 1.00000 1
Mg6  Mg 0.78648 0.58221 0.37835 1.00000 1
Mg7  Mg 0.54380 0.99612 0.37826 1.00000 1
Mg8  Mg 0.15162 0.58416 0.45799 1.00000 1
Mg9  Mg 0.90347 0.99789 0.45908 1.00000 1
Mg10 Mg 0.90448 0.66667 0.45834 1.00000 1
Mg11 Mg 0.89902 0.16690 0.45952 1.00000 1
Mg12 Mg 0.14927 0.08442 0.45867 1.00000 1
Mg13 Mg 0.85201 0.33932 0.29318 1.00000 1
Mg14 Mg 0.60418 0.91144 0.29303 1.00000 1
Mg15 Mg 0.58652 0.74950 0.29312 1.00000 1
Mg16 Mg 0.60445 0.42192 0.29321 1.00000 1
Mg17 Mg 0.79448 0.41928 0.37553 1.00000 1
Mg18 Mg 0.29757 0.75249 0.37815 1.00000 1
Mg19 Mg 0.04171 0.33333 0.37572 1.00000 1
Mg20 Mg 0.79426 0.91417 0.37554 1.00000 1
Mg21 Mg 0.78659 0.75120 0.37830 1.00000 1
Mg22 Mg 0.54429 0.33708 0.37819 1.00000 1
Mg23 Mg 0.15658 0.91798 0.45909 1.00000 1
Mg24 Mg 0.40373 0.00189 0.45942 1.00000 1
Mg25 Mg 0.65260 0.24866 0.45831 1.00000 1
Mg26 Mg 0.90373 0.33538 0.45883 1.00000 1
Mg27 Mg 0.15548 0.41451 0.45907 1.00000 1
Mg28 Mg 0.64951 0.75000 0.45907 1.00000 1
Mg29 Mg 0.90522 0.83154 0.45913 1.00000 1
