# Supplementary material for: Data in support of crystal structures of highly-ordered long-period stacking-ordered phases with 18R, 14H and 10H-type stacking sequences in the Mg–Zn–Y system
Source: Data Brief. 2015 Sep 25;5:314–20. doi: 10.1016/j.dib.2015.09.005 (PMC4600877; doi:10.1016/j.dib.2015.09.005)
Supplement: Supplementary file 1 — Supplementary material [file mmc1.zip › cif_other MDO polytypes/18R-type/18R_C3-2M2_addZn.cif]

data_Mg-Zn-Y_LPSO-OD_18R_C3-2M2_Zn

_publ_contact_author_name 'Kyosuke KISHIDA'
_publ_contact_author_address
;
Department of Materials Science and Engineering
Kyoto University
Sakyo-ku, Kyoto, 606-8501, Japan
;
_publ_contact_author_email     kishida.kyosuke.6w@kyoto-u.ac.jp

_chemical_formula_sum 'Mg58 Y8 Zn7'

_symmetry_cell_setting 'monoclinic'
_symmetry_Int_Tables_number 15
_symmetry_space_group_name_H-M 'C 2/c'
_symmetry_space_group_name_Hall '-C 2yc'

loop_
_symmetry_equiv_pos_as_xyz
   'x, y, z'
   '-x, -y, -z'
   '-x, y, -z+1/2'
   'x, -y, z+1/2'
   'x+1/2, y+1/2, z'
   '-x+1/2, -y+1/2, -z'
   '-x+1/2, y+1/2, -z+1/2'
   'x+1/2, -y+1/2, z+1/2'

_cell_length_a     11.16103
_cell_length_b     19.33298
_cell_length_c     31.44762

_cell_angle_alpha     90
_cell_angle_beta      96.83160
_cell_angle_gamma     90

_cell_volume       6737.463023
_exptl_crystal_density_diffrn 2.542208

loop_
  _atom_site_label
  _atom_site_type_symbol
  _atom_site_fract_x
  _atom_site_fract_y
  _atom_site_fract_z
  _atom_site_occupancy
  _atom_site_B_iso_or_equiv
Y1   Y  0.03657 0.66678 0.35976 1.00000 1
Y2   Y  0.86775 0.81078 0.28608 1.00000 1
Y3   Y  0.79932 0.16667 0.28556 1.00000 1
Y4   Y  0.36770 0.02305 0.28556 1.00000 1
Zn1  Zn 0.63146 0.27885 0.30703 1.00000 1
Zn2  Zn 0.79339 0.66667 0.30766 1.00000 1
Zn3  Zn 0.13180 0.55399 0.30754 1.00000 1
Zn4  Zn 0.50000 0.16733 0.25000 1.00000 1
Mg1  Mg 0.35217 0.49397 0.29297 1.00000 1
Mg2  Mg 0.08597 0.08418 0.29291 1.00000 1
Mg3  Mg 0.79756 0.08182 0.37823 1.00000 1
Mg4  Mg 0.04222 0.00004 0.37593 1.00000 1
Mg5  Mg 0.53595 0.66693 0.37532 1.00000 1
Mg6  Mg 0.78804 0.58186 0.37819 1.00000 1
Mg7  Mg 0.54236 0.99658 0.37802 1.00000 1
Mg8  Mg 0.15094 0.58440 0.45757 1.00000 1
Mg9  Mg 0.90311 0.99841 0.45903 1.00000 1
Mg10 Mg 0.90532 0.66667 0.45790 1.00000 1
Mg11 Mg 0.89945 0.16715 0.45960 1.00000 1
Mg12 Mg 0.14998 0.08457 0.45861 1.00000 1
Mg13 Mg 0.85151 0.33948 0.29265 1.00000 1
Mg14 Mg 0.60431 0.91150 0.29278 1.00000 1
Mg15 Mg 0.58586 0.74928 0.29280 1.00000 1
Mg16 Mg 0.60466 0.42192 0.29266 1.00000 1
Mg17 Mg 0.79473 0.41950 0.37519 1.00000 1
Mg18 Mg 0.29710 0.75180 0.37783 1.00000 1
Mg19 Mg 0.04158 0.33333 0.37572 1.00000 1
Mg20 Mg 0.79460 0.91387 0.37558 1.00000 1
Mg21 Mg 0.78781 0.75140 0.37830 1.00000 1
Mg22 Mg 0.54358 0.33650 0.37791 1.00000 1
Mg23 Mg 0.15636 0.91767 0.45898 1.00000 1
Mg24 Mg 0.40338 0.00122 0.45956 1.00000 1
Mg25 Mg 0.65222 0.24835 0.45785 1.00000 1
Mg26 Mg 0.90314 0.33495 0.45871 1.00000 1
Mg27 Mg 0.15504 0.41497 0.45900 1.00000 1
Mg28 Mg 0.65020 0.75000 0.45905 1.00000 1
Mg29 Mg 0.90532 0.83195 0.45923 1.00000 1
