# Supplementary material for: Data in support of crystal structures of highly-ordered long-period stacking-ordered phases with 18R, 14H and 10H-type stacking sequences in the Mg–Zn–Y system
Source: Data Brief. 2015 Sep 25;5:314–20. doi: 10.1016/j.dib.2015.09.005 (PMC4600877; doi:10.1016/j.dib.2015.09.005)
Supplement: Supplementary file 1 — Supplementary material [file mmc1.zip › cif_other MDO polytypes/18R-type/18R_C3-2M3.cif]

data_Mg-Zn-Y_LPSO-OD_18R_C3-2M3

_publ_contact_author_name 'Kyosuke KISHIDA'
_publ_contact_author_address
;
Department of Materials Science and Engineering
Kyoto University
Sakyo-ku, Kyoto, 606-8501, Japan
;
_publ_contact_author_email     kishida.kyosuke.6w@kyoto-u.ac.jp

_chemical_formula_sum 'Mg58 Y8 Zn6'

_symmetry_cell_setting 'monoclinic'
_symmetry_Int_Tables_number 15
_symmetry_space_group_name_H-M 'C 2/c'
_symmetry_space_group_name_Hall '-C 2yc'

loop_
_symmetry_equiv_pos_as_xyz
   'x, y, z'
   '-x, -y, -z'
   '-x, y, -z+1/2'
   'x, -y, z+1/2'
   'x+1/2, y+1/2, z'
   '-x+1/2, -y+1/2, -z'
   '-x+1/2, y+1/2, -z+1/2'
   'x+1/2, -y+1/2, z+1/2'

_cell_length_a     11.16857
_cell_length_b     19.36372
_cell_length_c     31.31998

_cell_angle_alpha     90
_cell_angle_beta      93.39751
_cell_angle_gamma     90

_cell_volume       6761.512496
_exptl_crystal_density_diffrn 2.468929

loop_
  _atom_site_label
  _atom_site_type_symbol
  _atom_site_fract_x
  _atom_site_fract_y
  _atom_site_fract_z
  _atom_site_occupancy
  _atom_site_B_iso_or_equiv
Y1   Y  0.01779 0.12500 0.35869 1.00000 1
Y2   Y  0.14902 0.98185 0.28543 1.00000 1
Y3   Y  0.22000 0.62500 0.28574 1.00000 1
Y4   Y  0.64862 0.76807 0.28554 1.00000 1
Zn1  Zn 0.39437 0.50906 0.30914 1.00000 1
Zn2  Zn 0.24133 0.12500 0.30924 1.00000 1
Zn3  Zn 0.89378 0.24095 0.30924 1.00000 1
Mg1  Mg 0.66770 0.29815 0.29265 1.00000 1
Mg2  Mg 0.93645 0.70796 0.29273 1.00000 1
Mg3  Mg 0.26505 0.70926 0.37868 1.00000 1
Mg4  Mg 0.52278 0.12500 0.37512 1.00000 1
Mg5  Mg 0.02087 0.79179 0.37602 1.00000 1
Mg6  Mg 0.19853 0.12500 0.45707 1.00000 1
Mg7  Mg 0.20321 0.62479 0.45931 1.00000 1
Mg8  Mg 0.27588 0.21130 0.37843 1.00000 1
Mg9  Mg 0.52344 0.79528 0.37860 1.00000 1
Mg10 Mg 0.41667 0.36882 0.29289 1.00000 1
Mg11 Mg 0.43633 0.04203 0.29276 1.00000 1
Mg12 Mg 0.26934 0.87608 0.37481 1.00000 1
Mg13 Mg 0.02090 0.45827 0.37609 1.00000 1
Mg14 Mg 0.16806 0.45161 0.29282 1.00000 1
Mg15 Mg 0.41683 0.88127 0.29275 1.00000 1
Mg16 Mg 0.95522 0.70831 0.45922 1.00000 1
Mg17 Mg 0.95275 0.20700 0.45766 1.00000 1
Mg18 Mg 0.20015 0.79331 0.45921 1.00000 1
Mg19 Mg 0.52360 0.45470 0.37846 1.00000 1
Mg20 Mg 0.27554 0.03873 0.37857 1.00000 1
Mg21 Mg 0.45406 0.04239 0.45921 1.00000 1
Mg22 Mg 0.70112 0.79145 0.45973 1.00000 1
Mg23 Mg 0.94946 0.87412 0.45921 1.00000 1
Mg24 Mg 0.45323 0.54268 0.45759 1.00000 1
Mg25 Mg 0.94874 0.37599 0.45869 1.00000 1
Mg26 Mg 0.69998 0.45931 0.45985 1.00000 1
Mg27 Mg 0.20159 0.45607 0.45919 1.00000 1
Mg28 Mg 0.26965 0.37382 0.37500 1.00000 1
Mg29 Mg 0.76499 0.04065 0.37847 1.00000 1
