# Supplementary material for: Data in support of crystal structures of highly-ordered long-period stacking-ordered phases with 18R, 14H and 10H-type stacking sequences in the Mg–Zn–Y system
Source: Data Brief. 2015 Sep 25;5:314–20. doi: 10.1016/j.dib.2015.09.005 (PMC4600877; doi:10.1016/j.dib.2015.09.005)
Supplement: Supplementary file 1 — Supplementary material [file mmc1.zip › cif_other MDO polytypes/18R-type/18R_C3-2M3_addMg.cif]

data_Mg-Zn-Y_LPSO-OD_18R_C3-2M3_Mg

_publ_contact_author_name 'Kyosuke KISHIDA'
_publ_contact_author_address
;
Department of Materials Science and Engineering
Kyoto University
Sakyo-ku, Kyoto, 606-8501, Japan
;
_publ_contact_author_email     kishida.kyosuke.6w@kyoto-u.ac.jp

_chemical_formula_sum 'Mg59 Y8 Zn6'

_symmetry_cell_setting 'monoclinic'
_symmetry_Int_Tables_number 15
_symmetry_space_group_name_H-M 'C 2/c'
_symmetry_space_group_name_Hall '-C 2yc'

loop_
_symmetry_equiv_pos_as_xyz
   'x, y, z'
   '-x, -y, -z'
   '-x, y, -z+1/2'
   'x, -y, z+1/2'
   'x+1/2, y+1/2, z'
   '-x+1/2, -y+1/2, -z'
   '-x+1/2, y+1/2, -z+1/2'
   'x+1/2, -y+1/2, z+1/2'

_cell_length_a     11.17192
_cell_length_b     19.36741
_cell_length_c     31.30689

_cell_angle_alpha     90
_cell_angle_beta      93.41980
_cell_angle_gamma     90

_cell_volume       6761.845475
_exptl_crystal_density_diffrn 2.492682

loop_
  _atom_site_label
  _atom_site_type_symbol
  _atom_site_fract_x
  _atom_site_fract_y
  _atom_site_fract_z
  _atom_site_occupancy
  _atom_site_B_iso_or_equiv
Y1   Y  0.01819 0.12510 0.36159 1.00000 1
Y2   Y  0.15213 0.97868 0.28615 1.00000 1
Y3   Y  0.21324 0.62500 0.28659 1.00000 1
Y4   Y  0.65193 0.77144 0.28620 1.00000 1
Zn1  Zn 0.39812 0.51352 0.30680 1.00000 1
Zn2  Zn 0.23255 0.12500 0.30703 1.00000 1
Zn3  Zn 0.89764 0.23667 0.30701 1.00000 1
Mg1  Mg 0.66928 0.29738 0.29285 1.00000 1
Mg2  Mg 0.93440 0.70757 0.29287 1.00000 1
Mg3  Mg 0.26662 0.71020 0.37823 1.00000 1
Mg4  Mg 0.52575 0.12500 0.37568 1.00000 1
Mg5  Mg 0.02075 0.79177 0.37572 1.00000 1
Mg6  Mg 0.19918 0.12515 0.45764 1.00000 1
Mg7  Mg 0.20477 0.62460 0.45919 1.00000 1
Mg8  Mg 0.27626 0.21009 0.37791 1.00000 1
Mg9  Mg 0.52108 0.79486 0.37813 1.00000 1
Mg10 Mg 0.41696 0.37004 0.29302 1.00000 1
Mg11 Mg 0.43443 0.04247 0.29298 1.00000 1
Mg12 Mg 0.26762 0.87749 0.37541 1.00000 1
Mg13 Mg 0.02090 0.45832 0.37597 1.00000 1
Mg14 Mg 0.16961 0.45243 0.29295 1.00000 1
Mg15 Mg 0.41714 0.88006 0.29303 1.00000 1
Mg16 Mg 0.95500 0.70833 0.45901 1.00000 1
Mg17 Mg 0.95258 0.20717 0.45803 1.00000 1
Mg18 Mg 0.19991 0.79303 0.45905 1.00000 1
Mg19 Mg 0.52076 0.45526 0.37788 1.00000 1
Mg20 Mg 0.27576 0.04012 0.37808 1.00000 1
Mg21 Mg 0.45389 0.04237 0.45903 1.00000 1
Mg22 Mg 0.70007 0.79080 0.45953 1.00000 1
Mg23 Mg 0.94935 0.87413 0.45882 1.00000 1
Mg24 Mg 0.45339 0.54253 0.45805 1.00000 1
Mg25 Mg 0.94845 0.37589 0.45867 1.00000 1
Mg26 Mg 0.69912 0.46001 0.45953 1.00000 1
Mg27 Mg 0.20151 0.45623 0.45903 1.00000 1
Mg28 Mg 0.26836 0.37230 0.37550 1.00000 1
Mg29 Mg 0.76694 0.03956 0.37800 1.00000 1
Mg30 Mg 0.50000 0.62485 0.25000 1.00000 1
