# Supplementary material for: Data in support of crystal structures of highly-ordered long-period stacking-ordered phases with 18R, 14H and 10H-type stacking sequences in the Mg–Zn–Y system
Source: Data Brief. 2015 Sep 25;5:314–20. doi: 10.1016/j.dib.2015.09.005 (PMC4600877; doi:10.1016/j.dib.2015.09.005)
Supplement: Supplementary file 1 — Supplementary material [file mmc1.zip › cif_other MDO polytypes/18R-type/18R_C3-2M3_addY.cif]

data_Mg-Zn-Y_LPSO-OD_18R_C3-2M3_Y

_publ_contact_author_name 'Kyosuke KISHIDA'
_publ_contact_author_address
;
Department of Materials Science and Engineering
Kyoto University
Sakyo-ku, Kyoto, 606-8501, Japan
;
_publ_contact_author_email     kishida.kyosuke.6w@kyoto-u.ac.jp

_chemical_formula_sum 'Mg58 Y9 Zn6'

_symmetry_cell_setting 'monoclinic'
_symmetry_Int_Tables_number 15
_symmetry_space_group_name_H-M 'C 2/c'
_symmetry_space_group_name_Hall '-C 2yc'

loop_
_symmetry_equiv_pos_as_xyz
   'x, y, z'
   '-x, -y, -z'
   '-x, y, -z+1/2'
   'x, -y, z+1/2'
   'x+1/2, y+1/2, z'
   '-x+1/2, -y+1/2, -z'
   '-x+1/2, y+1/2, -z+1/2'
   'x+1/2, -y+1/2, z+1/2'

_cell_length_a     11.19448
_cell_length_b     19.42133
_cell_length_c     31.36165

_cell_angle_alpha     90
_cell_angle_beta      93.44290
_cell_angle_gamma     90

_cell_volume       6806.083116
_exptl_crystal_density_diffrn 2.539525

loop_
  _atom_site_label
  _atom_site_type_symbol
  _atom_site_fract_x
  _atom_site_fract_y
  _atom_site_fract_z
  _atom_site_occupancy
  _atom_site_B_iso_or_equiv
Y1  Y 0.01809 0.12522 0.36350 1.00000 1
Y2  Y 0.15507 0.97588 0.28692 1.00000 1
Y3  Y 0.20805 0.62484 0.28746 1.00000 1
Y4  Y 0.65493 0.77417 0.28706 1.00000 1
Y5  Y 0.50000 0.62500 0.25000 1.00000 1
Zn1  Zn 0.39840 0.51371 0.30677 1.00000 1
Zn2  Zn 0.23182 0.12500 0.30700 1.00000 1
Zn3  Zn 0.89797 0.23643 0.30697 1.00000 1
Mg1  Mg 0.66888 0.29740 0.29307 1.00000 1
Mg2  Mg 0.93476 0.70763 0.29309 1.00000 1
Mg3  Mg 0.26624 0.71074 0.37839 1.00000 1
Mg4  Mg 0.52516 0.12500 0.37566 1.00000 1
Mg5  Mg 0.02076 0.79176 0.37580 1.00000 1
Mg6  Mg 0.19958 0.12514 0.45781 1.00000 1
Mg7  Mg 0.20528 0.62462 0.45912 1.00000 1
Mg8  Mg 0.27716 0.20996 0.37816 1.00000 1
Mg9  Mg 0.52050 0.79535 0.37830 1.00000 1
Mg10 Mg 0.41721 0.36977 0.29327 1.00000 1
Mg11 Mg 0.43481 0.04233 0.29320 1.00000 1
Mg12 Mg 0.26804 0.87726 0.37549 1.00000 1
Mg13 Mg 0.02072 0.45827 0.37601 1.00000 1
Mg14 Mg 0.16919 0.45233 0.29325 1.00000 1
Mg15 Mg 0.41734 0.88022 0.29321 1.00000 1
Mg16 Mg 0.95571 0.70818 0.45908 1.00000 1
Mg17 Mg 0.95233 0.20750 0.45830 1.00000 1
Mg18 Mg 0.19978 0.79341 0.45911 1.00000 1
Mg19 Mg 0.52031 0.45476 0.37813 1.00000 1
Mg20 Mg 0.27671 0.04023 0.37828 1.00000 1
Mg21 Mg 0.45465 0.04241 0.45909 1.00000 1
Mg22 Mg 0.69973 0.79060 0.45948 1.00000 1
Mg23 Mg 0.94893 0.87375 0.45888 1.00000 1
Mg24 Mg 0.45328 0.54245 0.45828 1.00000 1
Mg25 Mg 0.94814 0.37613 0.45872 1.00000 1
Mg26 Mg 0.69926 0.46022 0.45950 1.00000 1
Mg27 Mg 0.20128 0.45589 0.45911 1.00000 1
Mg28 Mg 0.26856 0.37248 0.37558 1.00000 1
Mg29 Mg 0.76635 0.03889 0.37823 1.00000 1
