# Supplementary material for: Data in support of crystal structures of highly-ordered long-period stacking-ordered phases with 18R, 14H and 10H-type stacking sequences in the Mg–Zn–Y system
Source: Data Brief. 2015 Sep 25;5:314–20. doi: 10.1016/j.dib.2015.09.005 (PMC4600877; doi:10.1016/j.dib.2015.09.005)
Supplement: Supplementary file 1 — Supplementary material [file mmc1.zip › cif_other MDO polytypes/18R-type/18R_C3-2M3_addZn.cif]

data_Mg-Zn-Y_LPSO-OD_18R_C3-2M3_Zn

_publ_contact_author_name 'Kyosuke KISHIDA'
_publ_contact_author_address
;
Department of Materials Science and Engineering
Kyoto University
Sakyo-ku, Kyoto, 606-8501, Japan
;
_publ_contact_author_email     kishida.kyosuke.6w@kyoto-u.ac.jp

_chemical_formula_sum 'Mg58 Y8 Zn7'

_symmetry_cell_setting 'monoclinic'
_symmetry_Int_Tables_number 15
_symmetry_space_group_name_H-M 'C 2/c'
_symmetry_space_group_name_Hall '-C 2yc'

loop_
_symmetry_equiv_pos_as_xyz
   'x, y, z'
   '-x, -y, -z'
   '-x, y, -z+1/2'
   'x, -y, z+1/2'
   'x+1/2, y+1/2, z'
   '-x+1/2, -y+1/2, -z'
   '-x+1/2, y+1/2, -z+1/2'
   'x+1/2, -y+1/2, z+1/2'

_cell_length_a     11.15718
_cell_length_b     19.33758
_cell_length_c     31.28707

_cell_angle_alpha     90
_cell_angle_beta      93.41310
_cell_angle_gamma     90

_cell_volume       6738.301506
_exptl_crystal_density_diffrn 2.541892

loop_
  _atom_site_label
  _atom_site_type_symbol
  _atom_site_fract_x
  _atom_site_fract_y
  _atom_site_fract_z
  _atom_site_occupancy
  _atom_site_B_iso_or_equiv
Y1 Y 0.01800 0.12511 0.35963 1.00000 1
Y2 Y 0.14955 0.98124 0.28553 1.00000 1
Y3 Y 0.21810 0.62500 0.28593 1.00000 1
Y4 Y 0.64920 0.76883 0.28552 1.00000 1
Zn1 Zn 0.39701 0.51231 0.30745 1.00000 1
Zn2 Zn 0.23521 0.12511 0.30764 1.00000 1
Zn3 Zn 0.89638 0.23795 0.30772 1.00000 1
Zn4 Zn 0.50000 0.62440 0.25000 1.00000 1
Mg1 Mg 0.66897 0.29779 0.29271 1.00000 1
Mg2 Mg 0.93508 0.70752 0.29274 1.00000 1
Mg3 Mg 0.26623 0.70981 0.37831 1.00000 1
Mg4 Mg 0.52539 0.12500 0.37562 1.00000 1
Mg5 Mg 0.02080 0.79180 0.37583 1.00000 1
Mg6 Mg 0.19878 0.12515 0.45732 1.00000 1
Mg7 Mg 0.20418 0.62459 0.45929 1.00000 1
Mg8 Mg 0.27599 0.21051 0.37797 1.00000 1
Mg9 Mg 0.52195 0.79490 0.37820 1.00000 1
Mg10 Mg 0.41650 0.36972 0.29289 1.00000 1
Mg11 Mg 0.43516 0.04255 0.29285 1.00000 1
Mg12 Mg 0.26781 0.87728 0.37532 1.00000 1
Mg13 Mg 0.02099 0.45831 0.37606 1.00000 1
Mg14 Mg 0.16936 0.45202 0.29284 1.00000 1
Mg15 Mg 0.41667 0.88043 0.29288 1.00000 1
Mg16 Mg 0.95468 0.70836 0.45904 1.00000 1
Mg17 Mg 0.95280 0.20694 0.45776 1.00000 1
Mg18 Mg 0.20001 0.79287 0.45909 1.00000 1
Mg19 Mg 0.52152 0.45522 0.37797 1.00000 1
Mg20 Mg 0.27552 0.03970 0.37815 1.00000 1
Mg21 Mg 0.45359 0.04237 0.45908 1.00000 1
Mg22 Mg 0.70049 0.79113 0.45966 1.00000 1
Mg23 Mg 0.94949 0.87427 0.45893 1.00000 1
Mg24 Mg 0.45352 0.54262 0.45778 1.00000 1
Mg25 Mg 0.94857 0.37573 0.45864 1.00000 1
Mg26 Mg 0.69928 0.45969 0.45967 1.00000 1
Mg27 Mg 0.20168 0.45630 0.45908 1.00000 1
Mg28 Mg 0.26856 0.37250 0.37545 1.00000 1
Mg29 Mg 0.76659 0.03993 0.37806 1.00000 1
