# Supplementary material for: Data in support of crystal structures of highly-ordered long-period stacking-ordered phases with 18R, 14H and 10H-type stacking sequences in the Mg–Zn–Y system
Source: Data Brief. 2015 Sep 25;5:314–20. doi: 10.1016/j.dib.2015.09.005 (PMC4600877; doi:10.1016/j.dib.2015.09.005)
Supplement: Supplementary file 1 — Supplementary material [file mmc1.zip › cif_stable polytypes/10H-stable_A3-2O_addMg.cif]

data_Mg-Zn-Y_LPSO-OD_10H_A3-2O_Mg

_publ_contact_author_name 'Kyosuke KISHIDA'
_publ_contact_author_address
;
Department of Materials Science and Engineering
Kyoto University
Sakyo-ku, Kyoto, 606-8501, Japan
;
_publ_contact_author_email     kishida.kyosuke.6w@kyoto-u.ac.jp

_chemical_formula_sum 'Mg47 Y8 Zn6'

_symmetry_cell_setting orthorhombic
_symmetry_Int_Tables_number 64
_symmetry_space_group_name_H-M 'C m c a'
_symmetry_space_group_name_Hall '-C 2bc 2'

loop_
_symmetry_equiv_pos_as_xyz
   'x, y, z'
   '-x, -y, -z'
   '-x, -y+1/2, z+1/2'
   'x, y+1/2, -z+1/2'
   '-x, y+1/2, -z+1/2'
   'x, -y+1/2, z+1/2'
   'x, -y, -z'
   '-x, y, z'
   'x+1/2, y+1/2, z'
   '-x+1/2, -y+1/2, -z'
   '-x+1/2, -y, z+1/2'
   'x+1/2, y, -z+1/2'
   '-x+1/2, y, -z+1/2'
   'x+1/2, -y, z+1/2'
   'x+1/2, -y+1/2, -z'
   '-x+1/2, y+1/2, z'

_cell_length_a     19.38109
_cell_length_b     11.20303
_cell_length_c     26.13288

_cell_angle_alpha     90
_cell_angle_beta      90
_cell_angle_gamma     90

_cell_volume       5674.152077
_exptl_crystal_density_diffrn 2.629093

loop_
  _atom_site_label
  _atom_site_type_symbol
  _atom_site_fract_x
  _atom_site_fract_y
  _atom_site_fract_z
  _atom_site_occupancy
  _atom_site_B_iso_or_equiv
Y1   Y  0.00000 0.99889 0.13340 1.00000 1
Y2   Y  0.00000 0.29176 0.04299 1.00000 1
Y3   Y  0.35401 0.35356 0.04336 1.00000 1
Zn1  Zn 0.00000 0.27623 0.43180 1.00000 1
Zn2  Zn 0.11148 0.11128 0.06835 1.00000 1
Mg1  Mg 0.00000 0.99489 0.34995 1.00000 1
Mg2  Mg 0.25226 0.25247 0.14993 1.00000 1
Mg3  Mg 0.08533 0.24370 0.34673 1.00000 1
Mg4  Mg 0.08458 0.25435 0.15319 1.00000 1
Mg5  Mg 0.16990 0.99987 0.15317 1.00000 1
Mg6  Mg 0.33373 0.00011 0.15076 1.00000 1
Mg7  Mg 0.41739 0.07206 0.05147 1.00000 1
Mg8  Mg 0.25487 0.08940 0.05147 1.00000 1
Mg9  Mg 0.17228 0.33746 0.05138 1.00000 1
Mg10 Mg 0.00000 0.33276 0.25159 1.00000 1
Mg11 Mg 0.16697 0.33523 0.24939 1.00000 1
Mg12 Mg 0.08163 0.08006 0.24881 1.00000 1
Mg13 Mg 0.25000 0.08764 0.25000 1.00000 1
Mg14 Mg 0.00000 0.00000 0.00000 1.00000 1
