# Supplementary material for: Data in support of crystal structures of highly-ordered long-period stacking-ordered phases with 18R, 14H and 10H-type stacking sequences in the Mg–Zn–Y system
Source: Data Brief. 2015 Sep 25;5:314–20. doi: 10.1016/j.dib.2015.09.005 (PMC4600877; doi:10.1016/j.dib.2015.09.005)
Supplement: Supplementary file 1 — Supplementary material [file mmc1.zip › cif_stable polytypes/10H-stable_A3-2O_addY.cif]

data_Mg-Zn-Y_LPSO-OD_10H_A3-2O_Y

_publ_contact_author_name 'Kyosuke KISHIDA'
_publ_contact_author_address
;
Department of Materials Science and Engineering
Kyoto University
Sakyo-ku, Kyoto, 606-8501, Japan
;
_publ_contact_author_email     kishida.kyosuke.6w@kyoto-u.ac.jp

_chemical_formula_sum 'Mg46 Y9 Zn6'

_symmetry_cell_setting orthorhombic
_symmetry_Int_Tables_number 64
_symmetry_space_group_name_H-M 'C m c a'
_symmetry_space_group_name_Hall '-C 2bc 2'

loop_
_symmetry_equiv_pos_as_xyz
   'x, y, z'
   '-x, -y, -z'
   '-x, -y+1/2, z+1/2'
   'x, y+1/2, -z+1/2'
   '-x, y+1/2, -z+1/2'
   'x, -y+1/2, z+1/2'
   'x, -y, -z'
   '-x, y, z'
   'x+1/2, y+1/2, z'
   '-x+1/2, -y+1/2, -z'
   '-x+1/2, -y, z+1/2'
   'x+1/2, y, -z+1/2'
   '-x+1/2, y, -z+1/2'
   'x+1/2, -y, z+1/2'
   'x+1/2, -y+1/2, -z'
   '-x+1/2, y+1/2, z'

_cell_length_a     19.42803
_cell_length_b     11.23209
_cell_length_c     26.19482

_cell_angle_alpha     90
_cell_angle_beta      90
_cell_angle_gamma     90

_cell_volume       5716.165029
_exptl_crystal_density_diffrn 2.684835

loop_
  _atom_site_label
  _atom_site_type_symbol
  _atom_site_fract_x
  _atom_site_fract_y
  _atom_site_fract_z
  _atom_site_occupancy
  _atom_site_B_iso_or_equiv
Y1   Y  0.00000 0.99849 0.13579 1.00000 1
Y2   Y  0.00000 0.29761 0.04385 1.00000 1
Y3   Y  0.35128 0.35095 0.04422 1.00000 1
Y4   Y  0.00000 0.00000 0.00000 1.00000 1
Zn1  Zn 0.00000 0.27685 0.43196 1.00000 1
Zn2  Zn 0.11122 0.11085 0.06832 1.00000 1
Mg1  Mg 0.00000 0.99527 0.35008 1.00000 1
Mg2  Mg 0.25204 0.25205 0.14993 1.00000 1
Mg3  Mg 0.08525 0.24253 0.34667 1.00000 1
Mg4  Mg 0.08523 0.25447 0.15330 1.00000 1
Mg5  Mg 0.17048 0.00060 0.15332 1.00000 1
Mg6  Mg 0.33367 0.00001 0.15081 1.00000 1
Mg7  Mg 0.41720 0.07188 0.05174 1.00000 1
Mg8  Mg 0.25513 0.08931 0.05164 1.00000 1
Mg9  Mg 0.17231 0.33799 0.05175 1.00000 1
Mg10 Mg 0.00000 0.33151 0.25115 1.00000 1
Mg11 Mg 0.16713 0.33568 0.24955 1.00000 1
Mg12 Mg 0.08182 0.07963 0.24908 1.00000 1
Mg13 Mg 0.25000 0.08843 0.25000 1.00000 1
