# Supplementary material for: Data in support of crystal structures of highly-ordered long-period stacking-ordered phases with 18R, 14H and 10H-type stacking sequences in the Mg–Zn–Y system
Source: Data Brief. 2015 Sep 25;5:314–20. doi: 10.1016/j.dib.2015.09.005 (PMC4600877; doi:10.1016/j.dib.2015.09.005)
Supplement: Supplementary file 1 — Supplementary material [file mmc1.zip › cif_stable polytypes/10H-stable_A3-2O_addZn.cif]

data_Mg-Zn-Y_LPSO-OD_10H_A3-2O_Zn

_publ_contact_author_name 'Kyosuke KISHIDA'
_publ_contact_author_address
;
Department of Materials Science and Engineering
Kyoto University
Sakyo-ku, Kyoto, 606-8501, Japan
;
_publ_contact_author_email     kishida.kyosuke.6w@kyoto-u.ac.jp

_chemical_formula_sum 'Mg46 Y8 Zn7'

_symmetry_cell_setting orthorhombic
_symmetry_Int_Tables_number 64
_symmetry_space_group_name_H-M 'C m c a'
_symmetry_space_group_name_Hall '-C 2bc 2'

loop_
_symmetry_equiv_pos_as_xyz
   'x, y, z'
   '-x, -y, -z'
   '-x, -y+1/2, z+1/2'
   'x, y+1/2, -z+1/2'
   '-x, y+1/2, -z+1/2'
   'x, -y+1/2, z+1/2'
   'x, -y, -z'
   '-x, y, z'
   'x+1/2, y+1/2, z'
   '-x+1/2, -y+1/2, -z'
   '-x+1/2, -y, z+1/2'
   'x+1/2, y, -z+1/2'
   '-x+1/2, y, -z+1/2'
   'x+1/2, -y, z+1/2'
   'x+1/2, -y+1/2, -z'
   '-x+1/2, y+1/2, z'

_cell_length_a     19.34966
_cell_length_b     11.18376
_cell_length_c     26.10597

_cell_angle_alpha     90
_cell_angle_beta      90
_cell_angle_gamma     90

_cell_volume       5649.382907
_exptl_crystal_density_diffrn 2.688927

loop_
  _atom_site_label
  _atom_site_type_symbol
  _atom_site_fract_x
  _atom_site_fract_y
  _atom_site_fract_z
  _atom_site_occupancy
  _atom_site_B_iso_or_equiv
Y1   Y  0.00000 0.99879 0.13109 1.00000 1
Y2   Y  0.00000 0.28649 0.04238 1.00000 1
Y3   Y  0.35651 0.35599 0.04270 1.00000 1
Zn1  Zn 0.00000 0.27376 0.43115 1.00000 1
Zn2  Zn 0.11268 0.11231 0.06901 1.00000 1
Zn3  Zn 0.00000 0.00000 0.00000 1.00000 1
Mg1  Mg 0.00000 0.99382 0.35016 1.00000 1
Mg2  Mg 0.25253 0.25273 0.14974 1.00000 1
Mg3  Mg 0.08534 0.24359 0.34661 1.00000 1
Mg4  Mg 0.08452 0.25419 0.15337 1.00000 1
Mg5  Mg 0.16992 0.99961 0.15332 1.00000 1
Mg6  Mg 0.33376 0.00005 0.15078 1.00000 1
Mg7  Mg 0.41746 0.07140 0.05126 1.00000 1
Mg8  Mg 0.25520 0.08984 0.05131 1.00000 1
Mg9  Mg 0.17261 0.33761 0.05120 1.00000 1
Mg10 Mg 0.00000 0.33286 0.25191 1.00000 1
Mg11 Mg 0.16702 0.33500 0.24933 1.00000 1
Mg12 Mg 0.08139 0.07960 0.24868 1.00000 1
Mg13 Mg 0.25000 0.08773 0.25000 1.00000 1
