# Supplementary material for: Data in support of crystal structures of highly-ordered long-period stacking-ordered phases with 18R, 14H and 10H-type stacking sequences in the Mg–Zn–Y system
Source: Data Brief. 2015 Sep 25;5:314–20. doi: 10.1016/j.dib.2015.09.005 (PMC4600877; doi:10.1016/j.dib.2015.09.005)
Supplement: Supplementary file 1 — Supplementary material [file mmc1.zip › cif_stable polytypes/14H-stable_A2-2H_addMg.cif]

data_Mg-Zn-Y_LPSO-OD_14H_A2-2H_Mg

_publ_contact_author_name 'Kyosuke KISHIDA'
_publ_contact_author_address
;
Department of Materials Science and Engineering
Kyoto University
Sakyo-ku, Kyoto, 606-8501, Japan
;
_publ_contact_author_email     kishida.kyosuke.6w@kyoto-u.ac.jp

_chemical_formula_sum 'Mg142 Y16 Zn12'

_symmetry_cell_setting 'hexagonal'
_symmetry_Int_Tables_number 182
_symmetry_space_group_name_H-M 'P 63 2 2'
_symmetry_space_group_name_Hall 'P 6c 2c'

loop_
_symmetry_equiv_pos_as_xyz
   'x, y, z'
   '-y, x-y, z'
   '-x+y, -x, z'
   '-x, -y, z+1/2'
   'y, -x+y, z+1/2'
   'x-y, x, z+1/2'
   'y, x, -z'
   'x-y, -y, -z'
   '-x, -x+y, -z'
   '-y, -x, -z+1/2'
   '-x+y, y, -z+1/2'
   'x, x-y, -z+1/2'

_cell_length_a     11.16965
_cell_length_b     11.16965
_cell_length_c     36.35654

_cell_angle_alpha     90
_cell_angle_beta      90
_cell_angle_gamma     120

_cell_volume       3928.188379
_exptl_crystal_density_diffrn 2.391992

loop_
  _atom_site_label
  _atom_site_type_symbol
  _atom_site_fract_x
  _atom_site_fract_y
  _atom_site_fract_z
  _atom_site_occupancy
  _atom_site_B_iso_or_equiv
Y1   Y  0.66667 0.33333 0.15362 1.00000 1
Y2   Y  0.37309 0.33333 0.21861 1.00000 1
Zn1  Zn 0.44443 0.11074 0.20125 1.00000 1
Mg1  Mg 0.00000 0.00000 0.00000 1.00000 1
Mg2  Mg 0.00000 0.49815 0.00000 1.00000 1
Mg3  Mg 0.16667 0.33333 0.99972 1.00000 1
Mg4  Mg 0.33333 0.66667 0.00022 1.00000 1
Mg5  Mg 0.00315 0.16787 0.07041 1.00000 1
Mg6  Mg 0.16889 0.49896 0.07065 1.00000 1
Mg7  Mg 0.33648 0.33333 0.07012 1.00000 1
Mg8  Mg 0.50209 0.16876 0.07121 1.00000 1
Mg9  Mg 0.00000 0.00000 0.14186 1.00000 1
Mg10 Mg 0.00645 0.50280 0.14001 1.00000 1
Mg11 Mg 0.17191 0.33333 0.14207 1.00000 1
Mg12 Mg 0.32702 0.16305 0.13995 1.00000 1
Mg13 Mg 0.33333 0.66667 0.14200 1.00000 1
Mg14 Mg 0.01152 0.16824 0.21304 1.00000 1
Mg15 Mg 0.17637 0.49838 0.21310 1.00000 1
Mg16 Mg 0.66667 0.33333 0.25000 1.00000 1
