# Supplementary material for: Data in support of crystal structures of highly-ordered long-period stacking-ordered phases with 18R, 14H and 10H-type stacking sequences in the Mg–Zn–Y system
Source: Data Brief. 2015 Sep 25;5:314–20. doi: 10.1016/j.dib.2015.09.005 (PMC4600877; doi:10.1016/j.dib.2015.09.005)
Supplement: Supplementary file 1 — Supplementary material [file mmc1.zip › cif_stable polytypes/18R-stable_C3-2M1.cif]

data_Mg-Zn-Y_LPSO-OD_18R_C3-2M1

_publ_contact_author_name 'Kyosuke KISHIDA'
_publ_contact_author_address
;
Department of Materials Science and Engineering
Kyoto University
Sakyo-ku, Kyoto, 606-8501, Japan
;
_publ_contact_author_email     kishida.kyosuke.6w@kyoto-u.ac.jp

_chemical_formula_sum 'Mg58 Y8 Zn6'

_symmetry_cell_setting 'monoclinic'
_symmetry_Int_Tables_number 15
_symmetry_space_group_name_H-M 'C 2/c'
_symmetry_space_group_name_Hall '-C 2yc'

loop_
_symmetry_equiv_pos_as_xyz
   'x, y, z'
   '-x, -y, -z'
   '-x, y, -z+1/2'
   'x, -y, z+1/2'
   'x+1/2, y+1/2, z'
   '-x+1/2, -y+1/2, -z'
   '-x+1/2, y+1/2, -z+1/2'
   'x+1/2, -y+1/2, z+1/2'

_cell_length_a     11.16741
_cell_length_b     19.36701
_cell_length_c     31.31709

_cell_angle_alpha     90
_cell_angle_beta      93.53029
_cell_angle_gamma     90

_cell_volume       6760.386591
_exptl_crystal_density_diffrn 2.469340

loop_
  _atom_site_label
  _atom_site_type_symbol
  _atom_site_fract_x
  _atom_site_fract_y
  _atom_site_fract_z
  _atom_site_occupancy
  _atom_site_B_iso_or_equiv
Y1   Y  0.48203 0.29176 0.14125 1.00000 1
Y2   Y  0.35095 0.43483 0.21421 1.00000 1
Y3   Y  0.22025 0.29180 0.28557 1.00000 1
Y4   Y  0.35129 0.14855 0.21453 1.00000 1
Zn1  Zn 0.39409 0.40769 0.30914 1.00000 1
Zn2  Zn 0.25897 0.29140 0.19098 1.00000 1
Zn3  Zn 0.39406 0.17577 0.30937 1.00000 1
Mg1  Mg 0.30127 0.29105 0.04244 1.00000 1
Mg2  Mg 0.29856 0.45715 0.04070 1.00000 1
Mg3  Mg 0.04492 0.37378 0.04080 1.00000 1
Mg4  Mg 0.20238 0.29199 0.45967 1.00000 1
Mg5  Mg 0.29815 0.03957 0.54138 1.00000 1
Mg6  Mg 0.04731 0.12643 0.54233 1.00000 1
Mg7  Mg 0.47695 0.46193 0.12133 1.00000 1
Mg8  Mg 0.22371 0.37739 0.12157 1.00000 1
Mg9  Mg 0.02332 0.29159 0.37485 1.00000 1
Mg10 Mg 0.02112 0.45833 0.37612 1.00000 1
Mg11 Mg 0.26523 0.37595 0.37852 1.00000 1
Mg12 Mg 0.06335 0.37449 0.20725 1.00000 1
Mg13 Mg 0.16789 0.46485 0.29261 1.00000 1
Mg14 Mg 0.29885 0.12661 0.04019 1.00000 1
Mg15 Mg 0.04562 0.20907 0.04089 1.00000 1
Mg16 Mg 0.04994 0.04332 0.04082 1.00000 1
Mg17 Mg 0.20001 0.12310 0.45916 1.00000 1
Mg18 Mg 0.54768 0.20976 0.04282 1.00000 1
Mg19 Mg 0.05060 0.54082 0.04070 1.00000 1
Mg20 Mg 0.47658 0.12141 0.12127 1.00000 1
Mg21 Mg 0.22427 0.20549 0.12158 1.00000 1
Mg22 Mg 0.23035 0.04305 0.12520 1.00000 1
Mg23 Mg 0.02082 0.12500 0.37591 1.00000 1
Mg24 Mg 0.26437 0.20750 0.37844 1.00000 1
Mg25 Mg 0.26972 0.04048 0.37522 1.00000 1
Mg26 Mg 0.41686 0.03547 0.29294 1.00000 1
Mg27 Mg 0.06373 0.20879 0.20729 1.00000 1
Mg28 Mg 0.08323 0.04788 0.20741 1.00000 1
Mg29 Mg 0.16796 0.11846 0.29280 1.00000 1
