# Supplementary material for: Data in support of crystal structures of highly-ordered long-period stacking-ordered phases with 18R, 14H and 10H-type stacking sequences in the Mg–Zn–Y system
Source: Data Brief. 2015 Sep 25;5:314–20. doi: 10.1016/j.dib.2015.09.005 (PMC4600877; doi:10.1016/j.dib.2015.09.005)
Supplement: Supplementary file 1 — Supplementary material [file mmc1.zip › cif_stable polytypes/18R-stable_C3-2M1_addMg.cif]

data_Mg-Zn-Y_LPSO-OD_18R_C3-2M1_Mg

_publ_contact_author_name 'Kyosuke KISHIDA'
_publ_contact_author_address
;
Department of Materials Science and Engineering
Kyoto University
Sakyo-ku, Kyoto, 606-8501, Japan
;
_publ_contact_author_email     kishida.kyosuke.6w@kyoto-u.ac.jp

_chemical_formula_sum 'Mg59 Y8 Zn6'

_symmetry_cell_setting 'monoclinic'
_symmetry_Int_Tables_number 15
_symmetry_space_group_name_H-M 'C 2/c'
_symmetry_space_group_name_Hall '-C 2yc'

loop_
_symmetry_equiv_pos_as_xyz
   'x, y, z'
   '-x, -y, -z'
   '-x, y, -z+1/2'
   'x, -y, z+1/2'
   'x+1/2, y+1/2, z'
   '-x+1/2, -y+1/2, -z'
   '-x+1/2, y+1/2, -z+1/2'
   'x+1/2, -y+1/2, z+1/2'

_cell_length_a     11.17550
_cell_length_b     19.36807
_cell_length_c     31.30620

_cell_angle_alpha     90
_cell_angle_beta      93.41331
_cell_angle_gamma     90

_cell_volume       6764.139445
_exptl_crystal_density_diffrn 2.491836

loop_
  _atom_site_label
  _atom_site_type_symbol
  _atom_site_fract_x
  _atom_site_fract_y
  _atom_site_fract_z
  _atom_site_occupancy
  _atom_site_B_iso_or_equiv
Y1   Y  0.48137 0.29183 0.13835 1.00000 1
Y2   Y  0.34719 0.43810 0.21336 1.00000 1
Y3   Y  0.21361 0.29174 0.28627 1.00000 1
Y4   Y  0.34766 0.14536 0.21387 1.00000 1
Zn1  Zn 0.39795 0.40344 0.30692 1.00000 1
Zn2  Zn 0.26797 0.29152 0.19325 1.00000 1
Zn3  Zn 0.39798 0.18002 0.30717 1.00000 1
Mg1  Mg 0.30090 0.29105 0.04200 1.00000 1
Mg2  Mg 0.29936 0.45649 0.04082 1.00000 1
Mg3  Mg 0.04527 0.37391 0.04102 1.00000 1
Mg4  Mg 0.20371 0.29202 0.45950 1.00000 1
Mg5  Mg 0.29815 0.03972 0.54141 1.00000 1
Mg6  Mg 0.04739 0.12620 0.54193 1.00000 1
Mg7  Mg 0.47915 0.46154 0.12184 1.00000 1
Mg8  Mg 0.22331 0.37608 0.12208 1.00000 1
Mg9  Mg 0.02629 0.29146 0.37539 1.00000 1
Mg10 Mg 0.02119 0.45828 0.37595 1.00000 1
Mg11 Mg 0.26680 0.37670 0.37806 1.00000 1
Mg12 Mg 0.06517 0.37406 0.20708 1.00000 1
Mg13 Mg 0.16967 0.46419 0.29289 1.00000 1
Mg14 Mg 0.29963 0.12715 0.04045 1.00000 1
Mg15 Mg 0.04599 0.20896 0.04122 1.00000 1
Mg16 Mg 0.04984 0.04319 0.04098 1.00000 1
Mg17 Mg 0.19988 0.12319 0.45901 1.00000 1
Mg18 Mg 0.54788 0.20946 0.04224 1.00000 1
Mg19 Mg 0.05060 0.54083 0.04095 1.00000 1
Mg20 Mg 0.47876 0.12191 0.12182 1.00000 1
Mg21 Mg 0.22381 0.20699 0.12215 1.00000 1
Mg22 Mg 0.23139 0.04448 0.12464 1.00000 1
Mg23 Mg 0.02073 0.12500 0.37567 1.00000 1
Mg24 Mg 0.26622 0.20650 0.37801 1.00000 1
Mg25 Mg 0.26846 0.03903 0.37579 1.00000 1
Mg26 Mg 0.41729 0.03665 0.29314 1.00000 1
Mg27 Mg 0.06554 0.20915 0.20711 1.00000 1
Mg28 Mg 0.08278 0.04664 0.20731 1.00000 1
Mg29 Mg 0.16968 0.11912 0.29304 1.00000 1
Mg30 Mg 0.00000 0.79183 0.25000 1.00000 1
