# Supplementary material for: Data in support of crystal structures of highly-ordered long-period stacking-ordered phases with 18R, 14H and 10H-type stacking sequences in the Mg–Zn–Y system
Source: Data Brief. 2015 Sep 25;5:314–20. doi: 10.1016/j.dib.2015.09.005 (PMC4600877; doi:10.1016/j.dib.2015.09.005)
Supplement: Supplementary file 1 — Supplementary material [file mmc1.zip › cif_stable polytypes/18R-stable_C3-2M1_addY.cif]

data_Mg-Zn-Y_LPSO-OD_18R_C3-2M1_Y

_publ_contact_author_name 'Kyosuke KISHIDA'
_publ_contact_author_address
;
Department of Materials Science and Engineering
Kyoto University
Sakyo-ku, Kyoto, 606-8501, Japan
;
_publ_contact_author_email     kishida.kyosuke.6w@kyoto-u.ac.jp

_chemical_formula_sum 'Mg58 Y9 Zn6'

_symmetry_cell_setting 'monoclinic'
_symmetry_Int_Tables_number 15
_symmetry_space_group_name_H-M 'C 2/c'
_symmetry_space_group_name_Hall '-C 2yc'

loop_
_symmetry_equiv_pos_as_xyz
   'x, y, z'
   '-x, -y, -z'
   '-x, y, -z+1/2'
   'x, -y, z+1/2'
   'x+1/2, y+1/2, z'
   '-x+1/2, -y+1/2, -z'
   '-x+1/2, y+1/2, -z+1/2'
   'x+1/2, -y+1/2, z+1/2'

_cell_length_a     11.19612
_cell_length_b     19.41727
_cell_length_c     31.36026

_cell_angle_alpha     90
_cell_angle_beta      93.45210
_cell_angle_gamma     90

_cell_volume       6805.289735
_exptl_crystal_density_diffrn 2.539821

loop_
  _atom_site_label
  _atom_site_type_symbol
  _atom_site_fract_x
  _atom_site_fract_y
  _atom_site_fract_z
  _atom_site_occupancy
  _atom_site_B_iso_or_equiv
Y1   Y  0.48114 0.29204 0.13652 1.00000 1
Y2   Y  0.34438 0.44066 0.21255 1.00000 1
Y3   Y  0.20832 0.29168 0.28705 1.00000 1
Y4   Y  0.34470 0.14252 0.21299 1.00000 1
Y5   Y  0.00000 0.79169 0.25000 1.00000 1
Zn1  Zn 0.39816 0.40311 0.30694 1.00000 1
Zn2  Zn 0.26802 0.29142 0.19323 1.00000 1
Zn3  Zn 0.39850 0.18039 0.30707 1.00000 1
Mg1  Mg 0.30053 0.29112 0.04177 1.00000 1
Mg2  Mg 0.29956 0.45628 0.04087 1.00000 1
Mg3  Mg 0.04457 0.37391 0.04091 1.00000 1
Mg4  Mg 0.20427 0.29212 0.45943 1.00000 1
Mg5  Mg 0.29831 0.03940 0.54137 1.00000 1
Mg6  Mg 0.04762 0.12593 0.54170 1.00000 1
Mg7  Mg 0.47973 0.46204 0.12163 1.00000 1
Mg8  Mg 0.22214 0.37610 0.12179 1.00000 1
Mg9  Mg 0.02575 0.29151 0.37545 1.00000 1
Mg10 Mg 0.02127 0.45842 0.37599 1.00000 1
Mg11 Mg 0.26616 0.37728 0.37824 1.00000 1
Mg12 Mg 0.06468 0.37428 0.20681 1.00000 1
Mg13 Mg 0.16925 0.46422 0.29306 1.00000 1
Mg14 Mg 0.29991 0.12723 0.04049 1.00000 1
Mg15 Mg 0.04516 0.20903 0.04115 1.00000 1
Mg16 Mg 0.05017 0.04345 0.04088 1.00000 1
Mg17 Mg 0.19975 0.12277 0.45908 1.00000 1
Mg18 Mg 0.54792 0.20931 0.04210 1.00000 1
Mg19 Mg 0.05093 0.54051 0.04088 1.00000 1
Mg20 Mg 0.47931 0.12156 0.12163 1.00000 1
Mg21 Mg 0.22279 0.20695 0.12186 1.00000 1
Mg22 Mg 0.23112 0.04413 0.12456 1.00000 1
Mg23 Mg 0.02080 0.12500 0.37575 1.00000 1
Mg24 Mg 0.26588 0.20601 0.37820 1.00000 1
Mg25 Mg 0.26878 0.03929 0.37575 1.00000 1
Mg26 Mg 0.41733 0.03646 0.29338 1.00000 1
Mg27 Mg 0.06500 0.20887 0.20688 1.00000 1
Mg28 Mg 0.08263 0.04681 0.20707 1.00000 1
Mg29 Mg 0.16943 0.11904 0.29328 1.00000 1
