# Supplementary material for: Data in support of crystal structures of highly-ordered long-period stacking-ordered phases with 18R, 14H and 10H-type stacking sequences in the Mg–Zn–Y system
Source: Data Brief. 2015 Sep 25;5:314–20. doi: 10.1016/j.dib.2015.09.005 (PMC4600877; doi:10.1016/j.dib.2015.09.005)
Supplement: Supplementary file 1 — Supplementary material [file mmc1.zip › cif_stable polytypes/18R-stable_C3-2M1_addZn.cif]

data_Mg-Zn-Y_LPSO-OD_18R_C3-2M1_Zn

_publ_contact_author_name 'Kyosuke KISHIDA'
_publ_contact_author_address
;
Department of Materials Science and Engineering
Kyoto University
Sakyo-ku, Kyoto, 606-8501, Japan
;
_publ_contact_author_email     kishida.kyosuke.6w@kyoto-u.ac.jp

_chemical_formula_sum 'Mg58 Y8 Zn7'

_symmetry_cell_setting 'monoclinic'
_symmetry_Int_Tables_number 15
_symmetry_space_group_name_H-M 'C 2/c'
_symmetry_space_group_name_Hall '-C 2yc'

loop_
_symmetry_equiv_pos_as_xyz
   'x, y, z'
   '-x, -y, -z'
   '-x, y, -z+1/2'
   'x, -y, z+1/2'
   'x+1/2, y+1/2, z'
   '-x+1/2, -y+1/2, -z'
   '-x+1/2, y+1/2, -z+1/2'
   'x+1/2, -y+1/2, z+1/2'

_cell_length_a     11.15857
_cell_length_b     19.33674
_cell_length_c     31.285380

_cell_angle_alpha     90
_cell_angle_beta      93.42610
_cell_angle_gamma     90

_cell_volume       6738.392884
_exptl_crystal_density_diffrn 2.541858

loop_
  _atom_site_label
  _atom_site_type_symbol
  _atom_site_fract_x
  _atom_site_fract_y
  _atom_site_fract_z
  _atom_site_occupancy
  _atom_site_B_iso_or_equiv
Y1   Y  0.48171 0.29174 0.14034 1.00000 1
Y2   Y  0.34975 0.43569 0.21400 1.00000 1
Y3   Y  0.21864 0.29171 0.28564 1.00000 1
Y4   Y  0.35040 0.14793 0.21452 1.00000 1
Zn1  Zn 0.39697 0.40453 0.30748 1.00000 1
Zn2  Zn 0.26555 0.29156 0.19265 1.00000 1
Zn3  Zn 0.39670 0.17873 0.30782 1.00000 1
Zn4  Zn 0.00000 0.79209 0.25000 1.00000 1
Mg1  Mg 0.30118 0.29104 0.04231 1.00000 1
Mg2  Mg 0.29897 0.45687 0.04073 1.00000 1
Mg3  Mg 0.04550 0.37386 0.04099 1.00000 1
Mg4  Mg 0.20301 0.29198 0.45964 1.00000 1
Mg5  Mg 0.29807 0.03991 0.54144 1.00000 1
Mg6  Mg 0.04726 0.12637 0.54220 1.00000 1
Mg7  Mg 0.47844 0.46151 0.12180 1.00000 1
Mg8  Mg 0.22361 0.37640 0.12202 1.00000 1
Mg9  Mg 0.02590 0.29140 0.37537 1.00000 1
Mg10 Mg 0.02121 0.45823 0.37601 1.00000 1
Mg11 Mg 0.26646 0.37634 0.37809 1.00000 1
Mg12 Mg 0.06452 0.37396 0.20720 1.00000 1
Mg13 Mg 0.16945 0.46447 0.29276 1.00000 1
Mg14 Mg 0.29925 0.12695 0.04032 1.00000 1
Mg15 Mg 0.04636 0.20896 0.04111 1.00000 1
Mg16 Mg 0.04959 0.04307 0.04095 1.00000 1
Mg17 Mg 0.20000 0.12344 0.45905 1.00000 1
Mg18 Mg 0.54776 0.20969 0.04255 1.00000 1
Mg19 Mg 0.05043 0.54102 0.04091 1.00000 1
Mg20 Mg 0.47790 0.12183 0.12176 1.00000 1
Mg21 Mg 0.22410 0.20659 0.12211 1.00000 1
Mg22 Mg 0.23123 0.04428 0.12472 1.00000 1
Mg23 Mg 0.02076 0.12500 0.37578 1.00000 1
Mg24 Mg 0.26573 0.20692 0.37809 1.00000 1
Mg25 Mg 0.26869 0.03926 0.37568 1.00000 1
Mg26 Mg 0.41698 0.03634 0.29296 1.00000 1
Mg27 Mg 0.06488 0.20922 0.20723 1.00000 1
Mg28 Mg 0.08333 0.04694 0.20743 1.00000 1
Mg29 Mg 0.16933 0.11879 0.29290 1.00000 1
